# Supplementary material for: The Metabolome of the Ocotea spp.: From Biosynthetic Aspects to Bioactive Chemical Scaffolds by Integrating the Genus Chemical Database (OcoteaDB)
Source: J Nat Prod. 2026 May 19;89(6):1631–54. doi: 10.1021/acs.jnatprod.5c01567 (PMC13316992; doi:10.1021/acs.jnatprod.5c01567)
Supplement: Supplementary file 1 [file np5c01567_si_001.xlsx]

## Sheet: Table S1_all Ocotea spp from li
SPECIE (volatile and non volatile metabolites)	Katchborian-Neto et al 2024 species	Herbarium voucher	only Katch
O. acutangula	O. aciphylla (AY II)	CESJ 62125	O. amazonica
(O. 'los llanos')	O. acutifolia (AU II)	CESJ 70433	O. brachybotrya
(O. 'small leaf')	O. amazonica (AM II)	CESJ 37028	O. bragai
O. aciphylla	O. brachybotrya (BA II)	CESJ 45562	O. calliscypha
O. acutifolia	O. bragai (BR II)	CESJ 43604	O. cernua
O. amazonica	O. bicolor (BI II)	CESJ 50826	O. complicata
O. argyrophylla	O. caesia (CA I)	OUPR 20972	O. cujumary
O. atirrensis	O. calliscypha (CL I)	OUPR 18196	O. divaricata
O. auriculiformi	O. catharinensis (CT II)	CESJ 43309	O. felix
O. austinii	O. cernua (CE II)	CESJ 32533	O. glauca
O. bicolor	O. complicata (CM II)	CESJ 42369	O. glaucina
O. bofo	O. corymbosa (CO II)	CESJ 43310	O. hypoglauca
O. brachybotra	O. cujumary (CJ II)	CESJ 38725	O. indecora
O. bracteosa	O. diospyrifolia (DO II)	CESJ 62011	O. kuhlmannii
O. bragai	O. dispersa (DI I)	OUPR 27830	O. lanata						.
O. brenesii	O. divaricata (DV II)	CESJ 41125	O. lanceolata
O. bucherii	O. elegans (EL II)	CESJ 44370	O. langsdorffii
O. bullata	O. felix (FE I)	OUPR 8331	O. laxa
O. caesia	O. glauca (GL I)	OUPR 5467	O. lobbii
O. calliscypha	O. glaucina (GU II)	CESJ 50402	O. longifolia
O. caparrapi	O. glaziovii (GZ II)	CESJ 50895	O. nectandrifolia
O. cath	O. guianensis (GA II)	CESJ 52484	O. nitida
O. catharinensis	O. hypoglauca (HY I)	OUPR 1430-A	O. nitidula
O. caudata	O. indecora (IN II)	CESJ 31537	O. nummularia
O. cernua	O. kuhlmannii (KU I)	OUPR 62356	O. paranaensis
O. comoriensis	O. lanata (LA II)	CESJ 30009	O. pomaderroides
O. complicata	O. lanceolata (LN II)	CESJ 59481	O. pretiosa
O. corymbosa	O. lancifolia (LC II)	CESJ 45567	O. pulchea
O. costulatum	O. langsdorffii (LG II)	CESJ 16362	O. pulchra
O. cujumary	O. laxa (LX I)	OUPR 6827	O. spectabilis
O. cymbarum	O. lobbii (LO II)	CESJ 42370	O. tabacifolia
O. cymosa	O. longifolia (LF II)	CESJ 32218	O. tenuiflora
O. delicata	O. minarum (MI II)	CESJ 47503	O. tristis
O. diospyrifolia	O. nitidula (NT I)	OUPR 18161	O. vaccinioides
O. discolor	O. nectandrifolia (NE II)	CESJ 59418	O. velloziana
O. dispersa	O. nitida (NI II)	CESJ 44602	O. velutina
O. divaricata	O. notata (NO II)	CESJ 62057	O. villosa
O. duckei	O. nummularia (MU I)	OUPR 20426
O. elegans	O. nutans (NU I)	OUPR 24804
O. felix	O. odorifera (OD II)	CESJ 31144
O. floribunda	O. paranaensis (PA II)	CESJ 63922
O. foetans	O. percoriacea (PE I)	CESJ 7649
O. formosana	O. pomaderroides (PO I)	OUPR 44369
O. gardneri	O. porosa (PR II)	CESJ 38347
O. glauca	O. pretiosa (PT II)	CESJ 27831
O. glaucescens	O. puberula (PU I)	OUPR 21697
O. glaucina	O. pulchea (PL II)	CESJ 47987
O. glaziovii	O. pulchella (PC II)	CESJ 49900
O. glomerata	O. pulchra (PH II)	CESJ 59429
O. gomezii	O. spectabilis (SP I)	OUPR 33301
O. guianensis	O. spixiana (SX I)	OUPR 1390
O. heterochroma	O. tabacifolia (TA I)	OUPR 45565
O. holdridgeana	O. teleiandra (TL II)	CESJ 34581
O. hypoglauca	O. tenuiflora (TE II)	CESJ 33596
O. indecora	O. tristis (TR I)	OUPR 6504
O. insularis	O. vaccinioides (VA I)	OUPR 18269
O. kuhlmannii	O. variabilis (VR I)	OUPR 19806
O. lanata	O. velloziana (VZ II)	CESJ 20721
O. lanceolata	O. velutina (VL II)	CESJ 61392
O. lancifolia	O. villosa (VI II)	CESJ 50002
O. langsdorffii
O. laxa
O. leucoxylon
O. limae
O. lobbii
O. longifolia
O. macrophylla
O. macropoda
O. meziana
O. minarum
O. morae
O. nectandrifolia
O. neesiana
O. nigrescens
O. nitida
O. nitidula
O. notata
O. nummularia
O. nutans
O. odorifera
O. opifera
O. paranaensis
O. paranapiacabensis
O. percoriacea
O. pomaderroides
O. porosa
O. preciosa
O. pretiosa
O. puberula
O. pulchea
O. pulchella
O. pulchra
O. quixos
O. rodiaei
O. simulans
O. sinuata
O. spectabilis
O. spixiana
O. splendens
O. suaveolens
O. tabacifolia
O. teleiandra
O. tenuiflora
O. tonduzii
O. tristis
O. usambarensis
O. vaccinioides
O. valeriana
O. variabilis
O. vellosiana
O. velutina
O. venenosa
O. veraguensis
O. villosa
O. whitei

## Sheet: Table S2
FM	SMILES	CHEMICAL NAME	USUAL NAME	CORE	m/z	SPECIE	REFERENCE
C32H32N2O2	COc1cc2CCN(C)C3Cc4ccc(cc4c(c1O)c23)N(Cc5ccccc5)Cc6ccccc6	10-(dibenzylamino)-2-methoxy-6-methyl-5,6,6a,7-tetrahydro-4H-dibenzo[de,g]quinolin-1-ol	Variabiline	7	476.247	O. variabilis	DNP (cava et al 1972)	aminoaporphine
C17H17NO2	COc1c2c3c(CCN[C@@H]3Cc4c2cccc4)cc1O	(R)-1-methoxy-5,6,6a,7-tetrahydro-4H-dibenzo[de,g]quinolin-2-ol	Asimilobine	2	267.126	O. glaziovii	Silvateles, 2019 and DNP	aporphine
C17H17NO2	COc1c(O)c2c3c(CCN[C@@H]3Cc4c2cccc4)c1	(R)-2-methoxy-5,6,6a,7-tetrahydro-4H-dibenzo[de,g]quinolin-1-ol	(-)-Caaverine	2	267.126	O. lancifolia, O. glaziovii, O. variabilis	Salleh & Ahmad, 2017 and DNP	aporphine
C17H9NO3	O=C1c2ccccc2c3c4OCOc4cc5ccnc1c35	8H-[1,3]dioxolo[4',5':4,5]benzo[1,2,3-de]benzo[g]quinolin-8-one	Liriodenine	2	275.058	O. duckei	Silvateles, 2019	aporphine
C18H17NO2	CN1CCc2cc3OCOc3c4c5ccccc5CC1c24	(R)-7-methyl-6,7,7a,8-tetrahydro-5H-[1,3]dioxolo[4',5':4,5]benzo[1,2,3-de]benzo[g]quinoline	Roemerine	2	279.126	O. percoriacea	Cassiano, 2019	aporphine
C18H19NO2	COc1c(O)c2c3c(CN(C[C@H]3Cc4c2cccc4)C)c1	(S)-2-methoxy-6-methyl-5,6,6a,7-tetrahydro-4H-dibenzo[de,g]quinolin-1-ol	Lirinidine	2	281.142	O. macrophylla	Silvateles, 2019	aporphine
C18H19NO2	COc1c(OC)cc(CCNC2C3)c2c1c4c3cccc4	1,2-dimethoxy-5,6,6a,7-tetrahydro-4H-dibenzo[de,g]quinoline	Nornuciferine	2	281.142	Ocotea sp.	DNP	aporphine
C18H17NO3	C[N+]1(CCc2c3c(c4c(C[C@@]13[H])cccc4)c5c(OCO5)c2)[O-]	(7aR)-7-methyl-6,7,7a,8-tetrahydro-5H-[1,3]dioxolo[4',5':4,5]benzo[1,2,3-de]benzo[g]quinoline 7-oxide	(R)-Roemerine N-Oxide	2	295.121	O. percoriacea	Cassiano, 2019	aporphine
C18H17NO3	C[N+]1(CCc2c3c(c4c(C[C@]13[H])cccc4)c5c(OCO5)c2)[O-]	(7aS)-7-methyl-6,7,7a,8-tetrahydro-5H-[1,3]dioxolo[4',5':4,5]benzo[1,2,3-de]benzo[g]quinoline 7-oxide	(S)-Roemerine N-Oxide	2	295.121	O. percoriacea	Cassiano, 2019	aporphine
C18H19NO3	OC1=C(OC)C=C2CCN(C)[C@]3([H])CC4=CC=C(O)C=C4C1=C23	(R)-2-methoxy-6-methyl-5,6,6a,7-tetrahydro-4H-dibenzo[de,g]quinoline-1,10-diol	(R)-Apoglaziovine	2	297.137	O. glaziovii, O. formosana	DNP	aporphine
C18H19NO3	COc1c(O)c2c3c(CCN([C@H]3Cc4c2cc(O)cc4)C)c1	(S)-2-methoxy-6-methyl-5,6,6a,7-tetrahydro-4H-dibenzo[de,g]quinoline-1,10-diol	(S)-Apoglaziovine	2	297.137	O. variabilis	DNP	aporphine
C18H19NO3	OC1=C(OC)C=C2CCN(C)C3CC4=CC=C(O)C=C4C1=C23	2-methoxy-6-methyl-5,6,6a,7-tetrahydro-4H-dibenzo[de,g]quinoline-1,10-diol	1,10-Dihydroxy-2-methoxyaporphine	2	297.137	O. glaziovii, O. variabilis	Silvateles, 2019	aporphine
C18H19NO3	COc1c(OC)c2c3c(CCN[C@@]3([H])Cc4c2cccc4)c1O	(S)-1,2-dimethoxy-5,6,6a,7-tetrahydro-4H-dibenzo[de,g]quinolin-3-ol	3-Hydroxynornuciferine	2	297.137	O. caudata	Elizabeth Gil Archila, 2018	aporphine
C18H19NO3	COc1ccc2c(CC3NCCc4cc(OC)c(O)c2c34)c1	2,9-dimethoxy-5,6,6a,7-tetrahydro-4H-dibenzo[de,g]quinolin-1-ol	Nororientidine	2	297.137	O. caesia	Silvateles, 2019, DNP	aporphine
C18H19NO3	COc1ccc2C[C@H]3NCCc4cc(OC)c(O)c(c2c1)c34	(R)-2,10-dimethoxy-5,6,6a,7-tetrahydro-4H-dibenzo[de,g]quinolin-1-ol	Zenkerine	2	297.137	O. caesia	vilegas 1989	aporphine
C18H11NO4	COc1ccc2c(c1)C(=O)c3nccc4cc5OCOc5c2c34	10-Methoxy-8H-[1,3]benzodioxolo[6,5,4-de]benzo[g]quinolin-8-one	Lanuginosine	2	305.069	O. brenessi	José A López, 2008	aporphine
C18H15NO4	c12ccc3c(c1OCO2)c1c2[C@H](C3)NCCc2cc2c1OCO2	(S)-6,7,7a,8-tetrahydro-5H-[1,3]dioxolo[4',5':4,5]benzo[1,2,3-de][1,3]dioxolo[4',5':5,6]benzo[1,2-g]quinoline	Ovigerine	2	309.1	O. teleiandra	Vilegas,Rev.Latinoam.Quim.,23,(1992) - KnapSack	aporphine
C19H19NO3	COC1=CC=C(C=C1)CC2=NC=CC3=C2C=C(OC)C(OC)=C3	6,7-dimethoxy-1-(4-methoxybenzyl)isoquinoline	6,7-Dimethoxy-1-(4-methoxybenzyl)isoquinoline	2	309.137	O. macrophylla	DNP	aporphine
C19H19NO3	COc1c(O)c2CCN(C)c3cc4ccccc4c(c1OC)c23	1,2-dimethoxy-6-methyl-5,6-dihydro-4H-dibenzo[de,g]quinolin-3-ol	3-hydroxy-6a,7-dehydronuciferine	2	309.137	O. brenesii	Silvateles, 2019	aporphine
C18H17NO4	COc1c(O)cc2CCN[C@@H]3Cc4ccc5OCOc5c4c1c23	(R)-12-methoxy-6a,7,8,9-tetrahydro-6H-[1,3]dioxolo[4',5':5,6]benzo[1,2-g]benzo[de]quinolin-11-ol	Laetine	2	311.116	O. teleiandra	Silvateles, 2019	aporphine
C18H17NO4	COc1cc2CCN[C@H]3Cc4cc5OCOc5cc4c(c1O)c23	(S)-2-methoxy-5,6,6a,7-tetrahydro-4H-[1,3]dioxolo[4',5':4,5]benzo[1,2-g]benzo[de]quinolin-1-ol	Nordomesticine	2	311.116	O. lancifolia, O. insinuata, O. caudata	Salleh & Ahmad, 2017, Silvateles, 2019	aporphine
C18H17NO4	COc1c2c(C[C@]3([H])NCCc4c3c2c5c(OCO5)c4)ccc1O	(S)-12-methoxy-6,7,7a,8-tetrahydro-5H-[1,3]dioxolo[4',5':4,5]benzo[1,2,3-de]benzo[g]quinolin-11-ol	Nandigerine	2	311.116	O. teleiandra, O. meziana	KnapSack	aporphine
C19H21NO3	COc1cc2c(C[C@@]3([H])N(CCc4c3c2c(O)c(OC)c4)C)cc1	(R)-2,10-dimethoxy-6-methyl-5,6,6a,7-tetrahydro-4H-dibenzo[de,g]quinolin-1-ol	Pulchine	2	311.152	O. pulchella, O. caesia	DNP	aporphine
C19H21NO3	COc1c(OC)c2c3c(CCN([C@]3([H])Cc4c2cccc4)C)c1O	(R)-1,2-dimethoxy-6-methyl-5,6,6a,7-tetrahydro-4H-dibenzo[de,g]quinolin-3-ol	3-Hydroxynuciferine	2	311.152	O. Haldrigiana, O. boldridgeiana, O. brenesii	Silvateles, 2019	aporphine
C18H19NO4	COc1c2c(C[C@]3([H])NCCc4c3c2c(OC)c(O)c4)ccc1O	(S)-1,11-dimethoxy-5,6,6a,7-tetrahydro-4H-dibenzo[de,g]quinoline-2,10-diol	Hernovine	2	313.131	O. teleiandra	Silvateles, 2019	aporphine
C18H19NO4	COc1cc2CC3NCCc4cc(O)c(OC)c(c2cc1O)c34	1,9-dimethoxy-5,6,6a,7-tetrahydro-4H-dibenzo[de,g]quinoline-2,10-diol	Laetanine	2	313.131	O. teleiandra	Silvateles, 2019	aporphine
C18H19NO4	COc1c(O)cc(C[C@]2([H])NCCc3c2c4c(O)c(OC)c3)c4c1	(S)-2,10-dimethoxy-5,6,6a,7-tetrahydro-4H-dibenzo[de,g]quinoline-1,9-diol	Norisoboldine (laurelliptine)	2	313.131	O. lancifolia, O. caesia, O. guianensis	Salleh & Ahmad, 2017	aporphine
C18H19NO4	COc1cc2c(CC3NCCc4cc(O)c(OC)c2c34)cc1O	1,10-dimethoxy-5,6,6a,7-tetrahydro-4H-dibenzo[de,g]quinoline-2,9-diol	Norboldine (laurolitsine)	2	313.131	O.caesia	Vilegas,Phytochem.,28,(1989),357) - KnapSack	aporphine
C18H9NO5	O=C1c2ccc3OCOc3c2c4c5OCOc5cc6ccnc1c46	4,6,19,21-tetraoxa-13-azahexacyclo[10.10.1.02,10.03,7.016,23.018,22]tricosa-1(23),2(10),3(7),8,12,14,16,18(22)-octaen-11-one	Hernandonine	2	319.048	Ocotea sp.	Dayana Lacerda Custódio and Valdir Florêncio da Veiga Junior, 2013	aporphine
C18H11NO5	COc1cc2c(cc1O)C(=O)c3nccc4cc5OCOc5c2c34	10-hydroxy-11-methoxy-8H-[1,3]dioxolo[4',5':4,5]benzo[1,2,3-de]benzo[g]quinolin-8-one	Machigline	2	321.064	O. glaucescens	Silvateles, 2019	aporphine
C19H15NO4	COc1c(OC)c2ccnc3C(=O)c4ccccc4c(c1OC)c23	1,2,3-Trimethoxy-7H-dibenzo[de,g]quinolin-7-one	Liridine	2	321.1	Ocotea sp.	DNP	aporphine
C19H17NO4	CN1CCc2c3c(c4c(C[C@]13[H])cc5c(OCO5)c4)c6c(OCO6)c2	(S)-7-methyl-6,7,7a,8-tetrahydro-5H-[1,3]dioxolo[4',5':4,5]benzo[1,2,3-de][1,3]dioxolo[4',5':4,5]benzo[1,2-g]quinoline	Neolitsine	2	323.116	O. acutifolia, O. macrophylla	Salleh & Ahmad, 2017	aporphine
C19H19NO4	COc1cc2C[C@@H]3NCCc4cc5OCOc5c(c2cc1OC)c34	(S)-10,11-dimethoxy-6,7,7a,8-tetrahydro-5H-[1,3]dioxolo[4',5':4,5]benzo[1,2,3-de]benzo[g]quinoline	Nordicentrine	2	325.131	O. brachybotra, O. acutifolia, O. vellosiana, O. caudata, O. macropoda	DNP	aporphine
C19H19NO4	COc1cc2CCN(C)[C@H]3Cc4cc5OCOc5cc4c(c1O)c23	(S)-2-methoxy-6-methyl-5,6,6a,7-tetrahydro-4H-[1,3]dioxolo[4',5':4,5]benzo[1,2-g]benzo[de]quinolin-1-ol	Domesticine	2	325.131	O. lancifolia	Salleh & Ahmad, 2017	aporphine
C19H19NO4	COc1c2c3c(CCN(C3Cc4c2cc5c(OCO5)c4)C)cc1O	1-methoxy-6-methyl-5,6,6a,7-tetrahydro-4H-[1,3]dioxolo[4',5':4,5]benzo[1,2-g]benzo[de]quinolin-2-ol	Isodomesticine	2	325.131	O. acutifolia, O. puberula, O. spixiana	Salleh & Ahmad, 2017, custodio veiga junior, 2014	aporphine
C19H19NO4	COc1cc2CCN[C@H]3Cc4cc5OCOc5cc4c(c1OC)c23	(S)-1,2-dimethoxy-5,6,6a,7-tetrahydro-4H-[1,3]dioxolo[4',5':4,5]benzo[1,2-g]benzo[de]quinoline	Nornantenine (Norantenine)	2	325.131	O. lancifolia	fournet 2007	aporphine
C19H19NO4	CO[C@@H]1[C@@]2([H])N(CCc3c2c(c4c1cccc4O)c5c(OCO5)c3)C	(7aS,8S)-8-methoxy-7-methyl-6,7,7a,8-tetrahydro-5H-[1,3]dioxolo[4',5':4,5]benzo[1,2,3-de]benzo[g]quinolin-12-ol	Diospiriofoline	2	325.139	O. diospyrifolia	aline silva, 2019	aporphine
C20H23NO3	COc1c2CCN(C)C3Cc4ccccc4c(c(OC)c1OC)c23	1,2,3-trimethoxy-6-methyl-5,6,6a,7-tetrahydro-4H-dibenzo[de,g]quinoline	3-metoxynuciferine	2	325.168	O. holdrigeana, O. brenesii	Silvateles, 2019	aporphine
C18H17NO5	COc1c(O)c2CCNC3Cc4cc5OCOc5cc4c(c1O)c23	2-methoxy-5,6,6a,7-tetrahydro-4H-[1,3]dioxolo[4',5':4,5]benzo[1,2-g]benzo[de]quinoline-1,3-diol	x	2	327.111	O. caudata	archila2018	aporphine
C19H21NO4	COc1cc2c(C[C@@H]3N(C)CCc4cc(O)c(OC)c2c34)cc1O	(S)-1,10-dimethoxy-6-methyl-5,6,6a,7-tetrahydro-4H-dibenzo[de,g]quinoline-2,9-diol	Boldine	2	327.147	O. lancifolia, O. spixiana, O. caudata, O. puberula, O. delicata	DNP	aporphine
C19H21NO4	COc1ccc2C[C@@H]3N(C)CCc4cc(OC)c(O)c(c34)c2c1O	(S)-2,10-dimethoxy-6-methyl-5,6,6a,7-tetrahydro-4H-dibenzo[de,g]quinoline-1,11-diol	Corytuberine	2	327.147	O. lancifolia, O. holdrigeana, O. brachybotra, O. gomezii, O. spixiana	Salleh & Ahmad, 2017, Knapsack	aporphine
C19H21NO4	COc1cc2c(C[C@@H]3N(C)CCc4cc(OC)c(O)c2c34)cc1O	(S)-2,10-dimethoxy-6-methyl-5,6,6a,7-tetrahydro-4H-dibenzo[de,g]quinoline-1,9-diol	Isoboldine	2	327.147	O. caesia, O. caudata, O. diospyrifolia, O. lancifolia	KnapSack	aporphine
C19H21NO4	COc1cc2c(C[C@@H]3NCCc4cc(OC)c(OC)c2c34)cc1O	(S)-1,2,10-trimethoxy-5,6,6a,7-tetrahydro-4H-dibenzo[de,g]quinolin-9-ol	Laurotetanine	2	327.147	O. duckei, O. puberula, O. lancifolia	DNP	aporphine
C19H21NO4	COc1ccc2C[C@@H]3NCCc4cc(OC)c(OC)c(c34)c2c1O	(S)-1,2,10-trimethoxy-5,6,6a,7-tetrahydro-4H-dibenzo[de,g]quinolin-11-ol	Norisocorydine	2	327.147	O. holdrigeana	KnapSack	aporphine
C19H21NO4	COc1cc2CCN(C)[C@H]3Cc4ccc(O)c(OC)c4c(c1O)c23	(S)-2,11-dimethoxy-6-methyl-5,6,6a,7-tetrahydro-4H-dibenzo[de,g]quinoline-1,10-diol	Isocorytuberine	2	327.147	Ocotea sp.	DNP	aporphine
C19H13NO5	COc1cc2C(=O)c3nccc4cc5OCOc5c(c2cc1OC)c34	10,11-dimethoxy-8H-[1,3]dioxolo[4',5':4,5]benzo[1,2,3-de]benzo[g]quinolin-8-one	Dicentrinone	2	335.08	O. macropoda, O. leucoxylon, O. minarum, O .puberula	DNP, barbosa-joaolago2020	aporphine
C20H19NO4	COc1cc2CCN(C)c3cc4cc5OCOc5cc4c(c1OC)c23	1,2-dimethoxy-6-methyl-5,6-dihydro-4H-[1,3]dioxolo[4',5':4,5]benzo[1,2-g]benzo[de]quinoline	Dehydronantenine	2	337.131	O. macrophylla	DNP, Salleh & Ahmad, 2017	aporphine
C20H19NO4	COc1cc2cc3N(C)CCc4cc5OCOc5c(c2cc1OC)c34	10,11-dimethoxy-7-methyl-6,7-dihydro-5H-[1,3]dioxolo[4',5':4,5]benzo[1,2,3-de]benzo[g]quinoline	Dehydrodicentrine	2	337.131	O. macropoda	DNP	aporphine
C19H17NO5	COc1c2c(OCO2)c3c4c1CCN[C@@]4([H])Cc5c3cc6c(OCO6)c5	(S)-4-methoxy-6,7,7a,8-tetrahydro-5H-[1,3]dioxolo[4',5':4,5]benzo[1,2,3-de][1,3]dioxolo[4',5':4,5]benzo[1,2-g]quinoline	Cassythidine	2	339.111	O. brachybotra, O. macrophylla, O. variabilis	Salleh & Ahmad, 2017	aporphine
C19H17NO5	COc1cc2c(CC3N(C)CC(=O)c4cc5OCOc5c2c34)cc1O	10-hydroxy-11-methoxy-7-methyl-6,7,7a,8-tetrahydro-5H-[1,3]dioxolo[4',5':4,5]benzo[1,2,3-de]benzo[g]quinolin-5-one	Machigline	2	339.111	O. glaucescens	Silvateles, 2019	aporphine
C20H21NO4	COc1c(OC)cc2c(C[C@]3([H])N(CCc4c3c2c5c(OCO5)c4)C)c1	(S)-10,11-dimethoxy-7-methyl-6,7,7a,8-tetrahydro-5H-[1,3]dioxolo[4',5':4,5]benzo[1,2,3-de]benzo[g]quinoline	Dicentrine	2	339.147	O. puberula, O. vellosiana, O. acutifolia, O. discolor, O. brachybotra, O. minarum, O. macrophylla, O. insularis, O. macropoda	Salleh & Ahmad, 2017	aporphine
C20H21NO4	COc1c(OC)c2c3c(CCN([C@@]3([H])Cc4c2cc5c(OCO5)c4)C)c1	(S)-1,2-dimethoxy-6-methyl-5,6,6a,7-tetrahydro-4H-[1,3]dioxolo[4',5':4,5]benzo[1,2-g]benzo[de]quinoline	Nantenine	2	339.147	O. macrophylla, O. variabilis, O. glaziovii, O. spixiana	Salleh & Ahmad, 2017	aporphine
C20H22NO4+	COc1c(O)cc2CC[N+](C)(C)C3Cc4cc5OCOc5cc4c1c23	2-hydroxy-1-methoxy-6,6-dimethyl-5,6,6a,7-tetrahydro-4H-[1,3]dioxolo[4',5':4,5]benzo[1,2-g]benzo[de]quinolin-6-ium	N-methyl isodomesticine	2	340.154	O. spixiana	Rodrigo S. Conceição, 2020	aporphine
C19H19NO5	COc1c(O)c2c3cc4OCOc4cc3C[C@@H]5NCCc(c1OC)c25	(S)-2,3-dimethoxy-5,6,6a,7-tetrahydro-4H-[1,3]dioxolo[4',5':4,5]benzo[1,2-g]benzo[de]quinolin-1-ol	3-Methoxynordomesticine	2	341.127	O. macrophylla, O. caudata	DNP	aporphine
C20H23NO4	COc1ccc2CC3N(C)CCc4cc(OC)c(O)c(c34)c2c1OC	2,10,11-trimethoxy-6-methyl-5,6,6a,7-tetrahydro-4H-dibenzo[de,g]quinolin-1-ol	Corydine	2	341.163	O. guianensis, O. vellosiana	Ananda da Silva Antonio, 2020	aporphine
C20H23NO4	COc1cc2CN(C)CC3Cc4cc(OC)c(OC)cc4c(c1O)c23	2,9,10-trimethoxy-5-methyl-5,6,6a,7-tetrahydro-4H-dibenzo[de,g]isoquinolin-1-ol	Taliporphine	2	341.163	Ocotea sp.	custodio veiga junior, 2014	aporphine
C20H23NO4	COc1c(O)c2c(C[C@H]3N(CCc4c3c2c(OC)c(OC)c4)C)cc1	(R)-1,2,10-trimethoxy-6-methyl-5,6,6a,7-tetrahydro-4H-dibenzo[de,g]quinolin-11-ol	Isocorydine	2	341.163	O. macrophylla, O. haldrigiana, O. brenesii, O. vellosiana, O. boldridgeiana, O. delicata	Nubbe, silvateles, 2019	aporphine
C20H23NO4	COc1c(O)cc(C[C@]2([H])N(CCc3c2c4c(OC)c(OC)c3)C)c4c1	(S)-1,2,10-trimethoxy-6-methyl-5,6,6a,7-tetrahydro-4H-dibenzo[de,g]quinolin-9-ol	Lauroscholtzine (N-Methyllaurotetanine)	2	341.163	O. acutifolia, O. puberula, O. delicata	Salleh & Ahmad, 2017 (Garcez et al., 2011), custódio veiga junior, 2014	aporphine
C20H23NO4	COc1c(OC)cc2c(C[C@]3([H])N(CCc4c3c2c(OC)c(O)c4)C)c1	(S)-1,9,10-trimethoxy-6-methyl-5,6,6a,7-tetrahydro-4H-dibenzo[de,g]quinolin-2-ol	Predicentrine	2	341.163	O. acutifolia, O. brachybotra, O. puberula, O. vellosiana, O. macropoda, O. minarum	Salleh & Ahmad, 2017, Knapsack	aporphine
C19H21NO5	COc1cc2c(CC3NCCc4c(OC)c(OC)c(O)c2c34)cc1O	2,3,10-trimethoxy-5,6,6a,7-tetrahydro-4H-dibenzo[de,g]quinoline-1,9-diol	9-O-demethylnorpreocoteine (Nordelporphine)	2	343.142	O. caudata	Silvateles, 2019	aporphine
C19H21NO5	COc1cc2c(CC3N(C)CCc4c(O)c(O)c(OC)c2c34)cc1O	1,10-dimethoxy-6-methyl-5,6,6a,7-tetrahydro-4H-dibenzo[de,g]quinoline-2,3,9-triol	x	2	343.142	O. caudata	archila2018	aporphine
C19H21NO5	COc1cc2c(CC3N(C)CCc4c(O)c(OC)c(O)c2c34)cc1O	2,10-dimethoxy-6-methyl-5,6,6a,7-tetrahydro-4H-dibenzo[de,g]quinoline-1,3,9-triol	x	2	343.142	O. caudata	archila2018	aporphine
C20H19NO5	COc1cc2c(CC3N(C)CCc4cc5OCOc5c2c34)c6OCOc16	13-methoxy-5-methyl-4a,5,6,7-tetrahydro-4H-[1,3]dioxolo[4',5':4,5]benzo[1,2,3-de][1,3]dioxolo[5',4':3,4]benzo[1,2-g]quinoline	Ocominarine	2	353.126	O. minarum, O. vellosiana	Silvateles, 2019	aporphine
C21H23NO4	COc1cc2cc3N(C)CCc4cc(OC)c(OC)c(c2cc1OC)c34	1,2,9,10-tetramethoxy-6-methyl-5,6-dihydro-4H-dibenzo[de,g]quinoline	Dehydroglaucine	2	353.163	O. glaziovii, O. goinezii	Silvateles, 2019	aporphine
C21H24NO4+	COc1cc2CC[N+](C)(C)C3Cc4cc5OCOc5cc4c(c1OC)c23	1,2-dimethoxy-6,6-dimethyl-5,6,6a,7-tetrahydro-4H-[1,3]dioxolo[4',5':4,5]benzo[1,2-g]benzo[de]quinolin-6-ium	N-methyl nantenine	2	354.17	O. spixiana	Rodrigo S. Conceição, 2020	aporphine
C20H21NO5	COc1c(OC)c2c(C[C@]3([H])NCCc4c3c2c5c(OCO5)c4OC)cc1	(S)-4,11,12-trimethoxy-6,7,7a,8-tetrahydro-5H-[1,3]dioxolo[4',5':4,5]benzo[1,2,3-de]benzo[g]quinoline	1,2 - methylenedioxy- 3,10,11- trimethoxyaporphine	2	355.142	O. discolor	Lady Albarracín, 2017	aporphine
C20H21NO5	COc1c(OC)cc2c(C[C@@]3([H])c4c2c5c(OCO5)cc4CC[N@@+]3([O-])C)c1	(7S,7aS)-10,11-dimethoxy-7-methyl-6,7,7a,8-tetrahydro-5H-[1,3]dioxolo[4',5':4,5]benzo[1,2,3-de]benzo[g]quinoline 7-oxide	Dicentrine N-oxide	2	355.142	O. acutifolia, O. puberula	Salleh & Ahmad, 2017, custodio veiga junior, 2014	aporphine
C20H21NO5	COc1cc2CC3NCCc4c(OC)c5OCOc5c(c2cc1OC)c34	4,10,11-trimethoxy-6,7,7a,8-tetrahydro-5H-[1,3]dioxolo[4',5':4,5]benzo[1,2,3-de]benzo[g]quinoline	O-Methylcassyfiline	2	355.142	O. acutifolia, O. vellosiana	Salleh & Ahmad, 2017, Silvateles, 2019	aporphine
C20H21NO5	COc1c(OC)c(O)c(C[C@]2([H])N(CCc3c2c4c5c(OCO5)c3)C)c4c1	(S)-10,11-dimethoxy-7-methyl-6,7,7a,8-tetrahydro-5H-[1,3]dioxolo[4',5':4,5]benzo[1,2,3-de]benzo[g]quinolin-9-ol	Leucoxine	2	355.142	O. leucoxylon, O. acutifolia, O. minarum, O. brachybotra, O. puberula	Salleh & Ahmad, 2017	aporphine
C20H21NO5	COc1ccc2CC3CN(C)Cc4c5OCOc5c(OC)c(c34)c2c1O	10,12-dimethoxy-5-methyl-5,6,6a,7-tetrahydro-4H-[1,3]dioxolo[4,5-h]naphtho[3,2,1-de]isoquinolin-11-ol	Ococriptine	2	355.142	Ocotea sp.	custodio veiga junior, 2014	aporphine
C20H21NO5	COc1cc2CC3N(C)CCc4c(O)c5OCOc5c(c2cc1OC)c34	10,11-dimethoxy-7-methyl-6,7,7a,8-tetrahydro-5H-[1,3]dioxolo[4',5':4,5]benzo[1,2,3-de]benzo[g]quinolin-4-ol	3-Hydroxydicentrine	2	355.142	O. minarum, O. puberula	Silvateles, 2019	aporphine
C20H21NO5	COc1cc2C[C@@H]3NCCc4c(OC)c5OCOc5c(c2cc1OC)c34	(S)-4,10,11-trimethoxy-6,7,7a,8-tetrahydro-5H-[1,3]dioxolo[4',5':4,5]benzo[1,2,3-de]benzo[g]quinoline	Hydroxydicentrine	2	355.143	O. minarum, O. puberula	DNP	aporphine
C20H21NO5	COc1ccc2CC3N(C)CCc4c5OCOc5c(OC)c(c34)c2c1O	10,12-dimethoxy-6-methyl-5,6,6a,7-tetrahydro-4H-[1,3]dioxolo[4',5':5,6]benzo[1,2,3-de]benzo[g]quinolin-11-ol	Ocokryptine	2	355.143	Ocotea sp.	DNP	aporphine
C21H25NO4	COc1c(OC)cc2c(C[C@]3([H])N(CCc4c3c2c(OC)c(OC)c4)C)c1	(S)-1,2,9,10-tetramethoxy-6-methyl-5,6,6a,7-tetrahydro-4H-dibenzo[de,g]quinoline	Glaucine	2	355.178	O. vellosiana, O. macrophylla, O. spixiana	KnapSack	aporphine
C21H25NO4	COc1c(OC)c2c(C[C@]3([H])N(CCc4c3c2c(OC)c(OC)c4)C)cc1	(S)-1,2,10,11-tetramethoxy-6-methyl-5,6,6a,7-tetrahydro-4H-dibenzo[de,g]quinoline	O,O-Dimethylcorytuberine	2	355.178	O. holdrigeiana, O. brenesii	KnapSack	aporphine
C21H26NO4+	COc1cc2CC3c4c(CC[N+]3(C)C)cc(O)c(OC)c4c2cc1OC	2-hydroxy-1,9,10-trimethoxy-6,6-dimethyl-5,6,6a,7-tetrahydro-4H-dibenzo[de,g]quinolin-6-ium	N-methyl predicentrine	2	356.186	O. spixiana	Rodrigo S. Conceição, 2020	aporphine
C21H26NO4+	COc1cc2c(CC3c4c(CC[N+]3(C)C)cc(OC)c(OC)c24)cc1O	9-hydroxy-1,2,10-trimethoxy-6,6-dimethyl-5,6,6a,7-tetrahydro-4H-dibenzo[de,g]quinolin-6-ium	Xanthoplanine	2	356.186	O. spixiana	Rodrigo S. Conceição, 2020	aporphine
C20H23NO5	COc1ccc2CC3c4c(CC[N+]3(C)[O-])cc(OC)c(OC)c4c2c1O	11-hydroxy-1,2,10-trimethoxy-6-methyl-5,6,6a,7-tetrahydro-4H-dibenzo[de,g]quinoline 6-oxide	Isocorydine N-oxide	2	357.158	O. percoriacea	Cassiano, 2019	aporphine
C20H15NO6	COc1cc2C(=O)c3nccc4c(OC)c5OCOc5c(c2cc1OC)c34	4,10,11-trimethoxy-8H-[1,3]dioxolo[4',5':4,5]benzo[1,2,3-de]benzo[g]quinolin-8-one	Thalicminine	2	365.09	O. macropoda, O. puberula	DNP	aporphine
C21H21NO5	COc1c(OC)c2c3c(CCN(C(C)=O)[C@@]3([H])Cc4c2cc5c(OCO5)c4)c1	(S)-1-(1,2-dimethoxy-6a,7-dihydro-4H-[1,3]dioxolo[4',5':4,5]benzo[1,2-g]benzo[de]quinolin-6(5H)-yl)ethanone	N-acetyl-nornantenine	2	367.143	O. macrophylla	Salleh & Ahmad, 2017	aporphine
C21H21NO5	COc1cc2c(cc3N(C)CCc4cc5OCOc5c2c34)c(OC)c1OC	9,10,11-trimethoxy-7-methyl-6,7-dihydro-5H-[1,3]dioxolo[4',5':4,5]benzo[1,2,3-de]benzo[g]quinoline	Dehydroocopodine	2	367.143	O. macropoda, O. puberula	DNP	aporphine
C21H21NO5	COc1cc2cc3N(C)CCc4c(OC)c5OCOc5c(c2cc1OC)c34	4,10,11-trimethoxy-7-methyl-6,7-dihydro-5H-[1,3]dioxolo[4',5':4,5]benzo[1,2,3-de]benzo[g]quinoline	Dehydroocoteine	2	367.143	O. puberula	DNP, custodio veiga junior, 2014	aporphine
C20H19NO6	COc1c(O)c2c3cc4OCOc4cc3CC5N(CCc(c1OC)c25)C=O	1-hydroxy-2,3-dimethoxy-6a,7-dihydro-4H-[1,3]dioxolo[4',5':4,5]benzo[1,2-g]benzo[de]quinoline-6(5H)-carbaldehyde	N-formyl-3-methoxy-nordomesticine	2	369.121	O. macrophylla	DNP	aporphine
C21H23NO5	COc1c(OC)cc2c(CC3N(CCc4c3c2c5c(OCO5)c4OC)C)c1	4,10,11-trimethoxy-7-methyl-6,7,7a,8-tetrahydro-5H-[1,3]dioxolo[4',5':4,5]benzo[1,2,3-de]benzo[g]quinoline	Didehydroocoteine	2	369.158	O. macrophylla, O. puberula	Salleh & Ahmad, 2017, custodio veiga junior, 2014	aporphine
C21H23NO5	COc1cc2c(CC3N(C)CCc4cc5OCOc5c2c34)c(OC)c1OC	9,10,11-trimethoxy-7-methyl-6,7,7a,8-tetrahydro-5H-[1,3]dioxolo[4',5':4,5]benzo[1,2,3-de]benzo[g]quinoline	Ocopotine (O-Methyl-leucoxine)	2	369.158	O. macropoda, O. brachybotra, O. vellosiana, O. minarum	DNP rsc, silvateles, 2019	aporphine
C21H23NO5	COc1cc2CC3N(C)CCc4c(OC)c5OCOc5c(c2cc1OC)c34	4,10,11-trimethoxy-7-methyl-6,7,7a,8-tetrahydro-5H-[1,3]dioxolo[4',5':4,5]benzo[1,2,3-de]benzo[g]quinoline	Ocoteine	2	369.158	O. acutifolia, O. vellosiana, O. puberula, O. discolor, O.minarum, O. guianensis	DNP, Salleh & Ahmad, 2017	aporphine
C21H23NO6	COc1c2CCN(C)C3Cc4cc5OCOc5cc4c(c(OC)c1OC)c23	1,2,3-trimethoxy-6-methyl-5,6,6a,7-tetrahydro-4H-[1,3]dioxolo[4',5':4,5]benzo[1,2-g]benzo[de]quinoline	Phoebine	2	369.158	O. vellosiana, O. puberula	DNP	aporphine
C22H28NO4+	COc1cc2CC3c4c(CC[N+]3(C)C)cc(OC)c(OC)c4c2cc1OC	1,2,9,10-tetramethoxy-6,6-dimethyl-5,6,6a,7-tetrahydro-4H-dibenzo[de,g]quinolin-6-ium	N-methylglaucine	2	370.201	O. spixiana	Rodrigo S. Conceição, 2020	aporphine
C20H21NO6	COc1c(OC)c(O)c(C[C@]2([H])NCCc3c2c4c5c(OCO5)c3OC)c4c1	(S)-4,10,11-trimethoxy-6,7,7a,8-tetrahydro-5H-[1,3]dioxolo[4',5':4,5]benzo[1,2,3-de]benzo[g]quinolin-9-ol	Norocoxylonine	2	371.137	O. acutifolia	Salleh & Ahmad, 2017 (garcez et al., 2011)	aporphine
C21H25NO5	COc1cc2CC3N(C)CCc4c(O)c(OC)c(OC)c(c2cc1OC)c34	1,2,9,10-tetramethoxy-6-methyl-5,6,6a,7-tetrahydro-4H-dibenzo[de,g]quinolin-3-ol	3-Hydroxyglaucine	2	371.173	O. bucherii	Silvateles, 2019	aporphine
C21H25NO5	COc1ccc2CC3N(C)CCc4c(OC)c(OC)c(O)c(c34)c2c1OC	2,3,10,11-tetramethoxy-6-methyl-5,6,6a,7-tetrahydro-4H-dibenzo[de,g]quinolin-1-ol	Isooconovine	2	371.173	O. minarum	Silvateles, 2019	aporphine
C21H25NO5	COc1ccc2CC3c4c(CC[N+]3(C)[O-])cc(OC)c(OC)c4c2c1OC	1,2,10,11-tetramethoxy-6-methyl-5,6,6a,7-tetrahydro-4H-dibenzo[de,g]quinoline 6-oxide	O-methylisocorydine N-oxide	2	371.173	O. percoriacea	Cassiano, 2019	aporphine
C21H25NO5	COc1c(OC)cc2c(C[C@]3([H])N(CCc4c3c2c(O)c(OC)c4OC)C)c1	(S)-2,3,9,10-tetramethoxy-6-methyl-5,6,6a,7-tetrahydro-4H-dibenzo[de,g]quinolin-1-ol	Preocoteine	2	371.173	O. gomezii	knapsack	aporphine
C21H25NO5	COc1ccc2CC3N(C)CC(O)c4cc(OC)c(OC)c(c34)c2c1OC	1,2,10,11-tetramethoxy-6-methyl-5,6,6a,7-tetrahydro-4H-dibenzo[de,g]quinolin-4-ol	4-Hydroxydicentrine	2	371.173	O. minarum	DNP, V Vecchietti · 1979	aporphine
C21H25NO5	COc1ccc2CC3N(C)CCc4c(OC)c(OC)c(OC)c(c34)c2c1O	1,2,3,10-tetramethoxy-6-methyl-5,6,6a,7-tetrahydro-4H-dibenzo[de,g]quinolin-11-ol	Oconovine	2	371.174	Ocotea sp.	DNP	aporphine
C21H25NO5	COc1cc2CC3N(C)CCc4c(O)c(OC)c(OC)c(c2cc1OC)c34	1,2,9,10-tetramethoxy-6-methyl-5,6,6a,7-tetrahydro-4H-dibenzo[de,g]quinolin-3-ol	Thalbaicalidine	2	371.174	Ocotea sp.	DNP	aporphine
C21H25NO5	COc1ccc2CC3N(C)CCc4c(O)c(OC)c(OC)c(c34)c2c1OC	1,2,10,11-tetramethoxy-6-methyl-5,6,6a,7-tetrahydro-4H-dibenzo[de,g]quinolin-3-ol	x	2	371.174	O. minarum	DNP	aporphine
C21H21NO6	COc1cc2c(CC3N(C)CCc4c(OC)c5OCOc5c2c34)c6OCOc16	8,13-dimethoxy-5-methyl-4a,5,6,7-tetrahydro-4H-[1,3]dioxolo[4',5':4,5]benzo[1,2,3-de][1,3]dioxolo[5',4':3,4]benzo[1,2-g]quinoline	Ocotominarine	2	383.137	O. minarum, O. vellosiana	Silvateles, 2019	aporphine
C21H21NO6	COc1c(O)cc2cc3N(C)CCc4c(OC)c5OCOc5c(c34)c2c1OC	4,11,12-trimethoxy-7-methyl-6,7-dihydro-5H-[1,3]dioxolo[4',5':4,5]benzo[1,2,3-de]benzo[g]quinolin-10-ol	Ocoxylonine	2	383.137	O. leucoxylon, O. acutifolia	Silvateles, 2019	aporphine
C21H23NO6	COc1c(OC)c(O)c(C[C@]2([H])N(CCc3c2c4c5c(OCO5)c3OC)C)c4c1	(S)-4,10,11-trimethoxy-7-methyl-6,7,7a,8-tetrahydro-5H-[1,3]dioxolo[4',5':4,5]benzo[1,2,3-de]benzo[g]quinolin-9-ol	Ocoxilonine	2	385.152	O. discolor	Lady Albarracín, 2017	aporphine
C21H23NO6	COc1cc2c(CC3NCCc4c(OC)c5OCOc5c2c34)c(OC)c1OC	4,9,10,11-tetramethoxy-6,7,7a,8-tetrahydro-5H-[1,3]dioxolo[4',5':4,5]benzo[1,2,3-de]benzo[g]quinoline	N-De-Methyl-leucoxylonine	2	385.153	O. minarum, O. macrophylla	DNP	aporphine
C21H23NO6	COc1cc2c(CC3N(C)CCc4c(OC)c5OCOc5c2c34)c(O)c1OC	4,10,11-trimethoxy-7-methyl-6,7,7a,8-tetrahydro-5H-[1,3]dioxolo[4',5':4,5]benzo[1,2,3-de]benzo[g]quinolin-9-ol	O8-De-Methyl-leucoxylonine	2	385.153	O. leucoxylon	DNP	aporphine
C21H23NO6	COc1c(OC)cc2c(C[C@@]3([H])c4c2c5c(OCO5)c(OC)c4CC[N@@+]3([O-])C)c1	(7S,7aS)-4,10,11-trimethoxy-7-methyl-6,7,7a,8-tetrahydro-5H-[1,3]dioxolo[4',5':4,5]benzo[1,2,3-de]benzo[g]quinoline 7-oxide	Ocoteine N-oxide	2	385.153	O. acutifolia	Salleh & Ahmad, 2017	aporphine
C22H27NO5	COc1cc2CC3N(C)CCc4c(OC)c(OC)c(OC)c(c2cc1OC)c34	1,2,3,9,10-pentamethoxy-6-methyl-5,6,6a,7-tetrahydro-4H-dibenzo[de,g]quinoline	Purpureine (thalicsimidine)	2	385.189	O. acutifolia	Salleh & Ahmad, 2017	aporphine
C21H17NO7	COc1cc2c(C(=O)c3nccc4c(OC)c5OCOc5c2c34)c(OC)c1OC	4,9,10,11-tetramethoxy-8H-[1,3]dioxolo[4',5':4,5]benzo[1,2,3-de]benzo[g]quinolin-8-one	Ocominarone	2	395.101	O. minarum	DNP	aporphine
C21H21NO7	COC(=O)N1CCc2c(OC)c(OC)c(O)c3c4cc5OCOc5cc4CC1c23	methyl 1-hydroxy-2,3-dimethoxy-6a,7-dihydro-4H-[1,3]dioxolo[4',5':4,5]benzo[1,2-g]benzo[de]quinoline-6(5H)-carboxylate	Methoxycarbonyl phoebine	2	399.132	O. macrophylla, O. guianensis	DNP, Ananda da Silva Antonio, 2020	aporphine
C22H25NO6	COc1cc2c(CC3N(C)CCc4c(OC)c5OCOc5c2c34)c(OC)c1OC	4,9,10,11-tetramethoxy-7-methyl-6,7,7a,8-tetrahydro-5H-[1,3]dioxolo[4',5':4,5]benzo[1,2,3-de]benzo[g]quinoline	Leucoxylonine	2	399.168	O. leucoxylon, O. vellosiana	DNP (ahmad & cava 1977; Garcez et al 1995)	aporphine
C22H23NO7	CCOC(N1CCc2c3c(c4c(C[C@]13[H])cc5c(OCO5)c4)c(O)c(OC)c2OC)=O	(S)-ethyl 1-hydroxy-2,3-dimethoxy-6a,7-dihydro-4H-[1,3]dioxolo[4',5':4,5]benzo[1,2-g]benzo[de]quinoline-6(5H)-carboxylate	(S)-N-ethoxycarbonyl-3-methoxy-nordomesticine	2	413.147	O. macrophylla	Salleh & Ahmad, 2017	aporphine
C17H19NO3	Oc1ccc(C[C@@H]2NCCc3c2cc(O)c(OC)c3)cc1	(S)-1-(4-hydroxybenzyl)-6-methoxy-1,2,3,4-tetrahydroisoquinolin-7-ol	Coclaurine	1	285.136	O. lancifolia, O. duckei, O. spixiana, O. diospyrifolia, O. guianensis, O. delicata	Salleh & Ahmad, 2017; ananda2024	benzylisoquinoline
C17H19NO3	COc1c(O)c2c(CCN[C@H]2Cc3ccc(O)cc3)cc1	(S)-1-(4-hydroxybenzyl)-7-methoxy-1,2,3,4-tetrahydroisoquinolin-8-ol	Norjuziphine	1	285.136	O. lancifolia	Salleh & Ahmad, 2017	benzylisoquinoline
C17H19NO3	CN1CCc2cc(O)c(O)cc2C1Cc3ccc(O)cc3	1-(4-hydroxybenzyl)-2-methyl-1,2,3,4-tetrahydroisoquinoline-6,7-diol	N-methylhigenamine	1	285.137	O. paranapiacabensis	vanderlan, 2020	benzylisoquinoline
C18H15NO3	COc1ccc(Cc2nccc3cc4OCOc4cc23)cc1	5-(4-methoxybenzyl)-[1,3]dioxolo[4,5-g]isoquinoline	1-(p-Methoxybenzyl)-6,7-methylenedioxyisoquinoline	1	293.105	O. macrophylla, O. pulchella	Silvateles, 2019; bonega, 1993	benzylisoquinoline
C19H21NO2	CN1C(CC2=CC=C(OC)C=C2)C3=C(C=CC(OC)=C3)C=C1	7-methoxy-1-(4-methoxybenzyl)-2-methyl-1,2-dihydroisoquinoline	2-Methyl-(p-methoxy-benzyl)-7-methoxyisoquinoline	1	295.157	O. teleiandra	Silvateles, 2019	benzylisoquinoline
C18H20NO3+	C[N+]1(C)C=Cc2cc(O)c(O)cc2C1Cc3ccc(O)cc3	6,7-dihydroxy-1-(4-hydroxybenzyl)-2,2-dimethyl-1,2-dihydroisoquinolin-2-ium	7-Hydroxy-1-(4′-hydroxybenzyl)-6-methoxy-2,2-N,N-dimethyl1,2,3,4-tetrahydroisoquinoline	1	298.144	O. paranapiacabensis	vanderlan, 2020	benzylisoquinoline
C18H21NO3	COc1c(O)cc2c(CCN([C@H]2Cc3ccc(O)cc3)C)c1	(S)-1-(4-hydroxybenzyl)-6-methoxy-2-methyl-1,2,3,4-tetrahydroisoquinolin-7-ol	N-Methylcoclaurine	1	299.152	O. lancifolia, O. duckei, O. canaliculata, O. pomaderroides, O. delicata	Salleh & Ahmad, 2017; antonio, 2020, Reis 2021	benzylisoquinoline
C18H21NO3	OC1=CC=C(C[C@@H]2NCCC3=C2C=C(OC)C(OC)=C3)C=C1	(S)-4-((6,7-dimethoxy-1,2,3,4-tetrahydroisoquinolin-1-yl)methyl)phenol	Norarmepavine	1	299.152	O. atirrensis	Silvateles, 2019	benzylisoquinoline
C18H22NO3+	C[N+]1(C)CCc2cc(O)c(O)cc2C1Cc3ccc(O)cc3	6,7-dihydroxy-1-(4-hydroxybenzyl)-2,2-dimethyl-1,2,3,4-tetrahydroisoquinolin-2-ium	6,7-Dihydroxy-1-(4′-hydroxybenzyl)-2,2-N,N-dimethyl-1,2,3,4- tetrahydroisoquinoline	1	300.159	O. paranapiacabensis	vanderlan, 2020	benzylisoquinoline
C18H13NO4	COc1ccc(cc1)C(=O)c2nccc3cc4OCOc4cc23	[1,3]dioxolo[4,5-g]isoquinolin-5-yl(4-methoxyphenyl)methanone	Pulcheotine A	1	307.084	O. pulchella	DNP	benzylisoquinoline
C18H15NO4	COc1ccc(cc1)C(O)c2nccc3cc4OCOc4cc23	[1,3]dioxolo[4,5-g]isoquinolin-5-yl(4-methoxyphenyl)methanol	1-(Hydroxy-p-methoxybenzyl)-6,7-methylenedioxyisoquinoline	1	309.1	O. pulchella	Nubbe	benzylisoquinoline
C18H15NO4	COc1ccc(cc1)C(=O)C2NC=Cc3cc4OCOc4cc23	(5,6-dihydro-[1,3]dioxolo[4,5-g]isoquinolin-5-yl)(4-methoxyphenyl)methanone	1,2-Dihydro-1-(p-methoxybenzoyl)-6,7-methylenedioxy-isoquinoline	1	309.1	O. pulchella	Nubbe	benzylisoquinoline
C19H19NO3	COc1ccc(Cc2nccc3cc(OC)c(OC)cc23)cc1	6,7-dimethoxy-1-(4-methoxybenzyl)isoquinoline	1-(p-Methoxy-benzyl)-6,7-dimethoxy isoquinoline	1	309.137	O. macrophylla	Silvateles, 2019	benzylisoquinoline
C18H17NO4	COc1ccc(cc1)C(O)C2NC=Cc3cc4OCOc4cc23	(5,6-dihydro-[1,3]dioxolo[4,5-g]isoquinolin-5-yl)(4-methoxyphenyl)methanol	1,2-Dihydro-1-(hydroxy-p-methoxybenzyl)-6,7-methylenedioxyisoquinoline	1	311.116	O. pulchella	Nubbe	benzylisoquinoline
C19H23NO3	COc1cc2CCN(C)C(Cc3ccc(O)cc3)c2cc1OC	4-((6,7-dimethoxy-2-methyl-1,2,3,4-tetrahydroisoquinolin-1-yl)methyl)phenol	Armepavine	1	313.168	O. spixiana	Rodrigo S. Conceição, 2020	benzylisoquinoline
C18H21NO4-	OC1=C(C=C2C(C([H])([N+]([O-])(CC2)C)CC3=CC=C(C=C3)O)=C1)OC	7-hydroxy-1-(4-hydroxybenzyl)-6-methoxy-2-methyl-1,2,3,4-tetrahydroisoquinoline 2-oxide	N-methylcoclaurine N-oxide	1	315.148	O. delicata	ananda2024	benzylisoquinoline
C19H24NO3+	COc1cc2CC[N+](C)(C)C(Cc3ccc(O)cc3)c2cc1O	7-hydroxy-1-(4-hydroxybenzyl)-6-methoxy-2,2-dimethyl-1,2,3,4-tetrahydroisoquinolin-2-ium	Magnocurarine	1	314.175	O. paranapiacabensis, O. spixiana	vanderlan, 2020, Rodrigo S. Conceição, 2020	benzylisoquinoline
C19H23NO4	COc1ccc(CC2N(C)CCc3cc(OC)c(O)cc23)cc1O	1-(3-hydroxy-4-methoxybenzyl)-6-methoxy-2-methyl-1,2,3,4-tetrahydroisoquinolin-7-ol	N-acetylnorjuzifine	1	329.163	O. duckei	DNP	benzylisoquinoline
C19H23NO4	COc1ccc(C[C@@H]2N(C)CCc3cc(OC)c(O)cc23)cc1O	(S)-1-(3-hydroxy-4-methoxybenzyl)-6-methoxy-2-methyl-1,2,3,4-tetrahydroisoquinolin-7-ol	Reticuline	1	329.163	O. lancifolia, O. vellosiana, O. caparrari, O. odorifera, O. caudata, O. duckei, O. spixiana, O. canaliculata, O. pomaderroides, O. daphnifolia, O. diospyrifolia, O. guianensis, O. delicata	Salleh & Ahmad, 2017, DNP, antonio, 2020, Reis 2021	benzylisoquinoline
C20H25NO4	COc1cc(C)c(CC2N(C)CCc3cc(OC)c(O)cc23)cc1O	1-(5-hydroxy-4-methoxy-2-methylbenzyl)-6-methoxy-2-methyl-1,2,3,4-tetrahydroisoquinolin-7-ol	6'-methylreticuline	1	343.178	O. duckei	tese maria madalena 2016	benzylisoquinoline
C20H25NO4	COc1ccc(CC2N(C)CCc3cc(OC)c(OC)cc23)cc1O	5-((6,7-dimethoxy-2-methyl-1,2,3,4-tetrahydroisoquinolin-1-yl)methyl)-2-methoxyphenol	Laudanine	1	343.178	O. insularis	KnapSack	benzylisoquinoline
C19H23NO5	COc1ccc(CC2c3cc(O)c(OC)cc3CC[N+]2(C)[O-])cc1O	7-hydroxy-1-(3-hydroxy-4-methoxybenzyl)-6-methoxy-2-methyl-1,2,3,4-tetrahydroisoquinoline 2-oxide	Reticuline N-oxide	1	345.158	O. duckei, O. pomaderroides, O. delicata	DNP, Reis 2021	benzylisoquinoline
C23H31NO4	COc1cc2CCN(C)C(Cc3ccc(O)cc3)c2cc1OCCC(C)(C)O	4-((7-(3-hydroxy-3-methylbutoxy)-6-methoxy-2-methyl-1,2,3,4-tetrahydroisoquinolin-1-yl)methyl)phenol	Ocoteaduckeine A	1	385.225	O. duckei	Peixoto, 2021	benzylisoquinoline
C24H33NO5	COc1ccc(CC2N(C)CCc3cc(OC)c(OCCC(C)(C)O)cc23)cc1O	5-((7-(3-hydroxy-3-methylbutoxy)-6-methoxy-2-methyl-1,2,3,4-tetrahydroisoquinolin-1-yl)methyl)-2-methoxyphenol	Ocoteaduckeine B	1	415.236	O. duckei	Peixoto, 2021	benzylisoquinoline
C16H21NO7	OCCc(c[nH]1)c2c1ccc(O[C@@]([H])([C@](O)3[H])O[C@]([H])(CO)[C@@]([H])(O)[C@@]3(O)[H])c2	(2S,3R,4S,5S,6R)-2-((3-(2-hydroxyethyl)-1H-indol-5-yl)oxy)-6-(hydroxymethyl)tetrahydro-2H-pyran-3,4,5-triol	Tryptophol-5-O-β-D-glucopyranoside	8	339.132	O. minarum	Salleh & Ahmad, 2017 (Garcez et al 2005)	indole
C10H13NO2	C[C@H]1C2=CC(=C(C=C2CCN1)O)O	1-methyl-1,2,3,4-tetrahydroisoquinoline-6,7-diol	Salsolinol	10	179.095	O. delicata	ananda2024	isoquinoline
C11H15NO2	COC1=CC2=C(C=C1O)CCN[C@@H]2C	(R)-7-methoxy-1-methyl-1,2,3,4-tetrahydroisoquinolin-6-ol	Salsoline	10	193.11	O. diospyrifolia	aline silva, 2019	isoquinoline
C19H21NO4	COc1cc2CC3N(C)CCC4(C=C(OC)C(=O)C=C34)c2cc1O	(4bR,9R)-3-hydroxy-2,6-dimethoxy-11-methyl-9,10-dihydro-7H-9,4b-(epiminoethano)phenanthren-7-one	Flavinantine	5	327.147	O. acutangula	DNP	morphinan
C19H21NO4	COC1=C[C@@]23CCN(C)[C@@H](Cc4ccc(O)c(OC)c24)C3=CC1=O	(4bR,9S)-3-hydroxy-4,6-dimethoxy-11-methyl-9,10-dihydro-7H-9,4b-(epiminoethano)phenanthren-7-one	Isosinoacutine	5	327.147	O. acutangula	DNP	morphinan
C19H21NO4	COc1cc2c(C[C@@H]3N(C)CC[C@]24C=C(OC)C(=O)C=C34)cc1O	(4bS,9S)-2-hydroxy-3,6-dimethoxy-11-methyl-9,10-dihydro-7H-9,4b-(epiminoethano)phenanthren-7-one	Pallidine	5	327.147	O. acutangula, O. acutifolia, O. caudata, O. lancifolia	DNP, KnapSack, archila2018	morphinan
C19H21NO4	COc1ccc2C[C@@H]3N(C)CC[C@]4(C=C(OC)C(=O)C=C34)c2c1O	(4bR,9S)-4-hydroxy-3,6-dimethoxy-11-methyl-9,10-dihydro-7H-9,4b-(epiminoethano)phenanthren-7-one	Sinoacutine	5	327.147	O. brachybotra	DNP	morphinan
C19H23NO4	COc1ccc2CC3C4CC(=O)C(=CC4(CCN3C)c2c1O)OC	4-hydroxy-3,6-dimethoxy-11-methyl-8,8a,9,10-tetrahydro-7H-9,4b-(epiminoethano)phenanthren-7-one	Ocobotrine	5	329.163	O. brachybotra	Silvateles, 2019	morphinan
C19H23NO4	COc1cc2c(CC3C4CC(=O)C(=CC24CCN3C)OC)cc1O	2-hydroxy-3,6-dimethoxy-11-methyl-8,8a,9,10-tetrahydro-7H-9,4b-(epiminoethano)phenanthren-7-one	Pallidinine	5	329.163	O. lancifolia	Salleh & Ahmad, 2017 (fournet2007)	morphinan
C19H23NO4	COC1=CC2C3Cc4ccc(OC)c(O)c4C2(CCN3C)CC1=O	4-hydroxy-3,7-dimethoxy-11-methyl-9,10-dihydro-5H-9,4b-(epiminoethano)phenanthren-6(8aH)-one	14-Episinomenine	5	329.163	O. brachybotra	Silvateles, 2019	morphinan
C19H23NO4	COc1ccc2C[C@H]3[C@H]4CC(=O)C(=C[C@@]4(CCN3C)c2c1O)OC	(4bS,8aS,9S)-4-hydroxy-3,6-dimethoxy-11-methyl-8,8a,9,10-tetrahydro-7H-9,4b-(epiminoethano)phenanthren-7-one	Isosinomenine	5	329.163	O. brachybotra	DNP	morphinan
C19H23NO4	COC1=C[C@@H]2[C@@H]3Cc4ccc(OC)c(O)c4[C@]2(CCN3C)CC1=O	(4bR,8aS,9S)-4-hydroxy-3,7-dimethoxy-11-methyl-9,10-dihydro-5H-9,4b-(epiminoethano)phenanthren-6(8aH)-one	Sinomenine	5	329.163	O. brachybotra	DNP	morphinan
C20H23NO4	COc1cc2C[C@H]3N(C)CC[C@@]4(C=C(OC)C(=O)C=C34)c2cc1OC	(4bR,9R)-2,3,6-trimethoxy-11-methyl-9,10-dihydro-7H-9,4b-(epiminoethano)phenanthren-7-one	O-methylpallidine	5	341.163	O. acutangula	DNP	morphinan
C20H25NO4	COc1cc2C[C@H]3[C@@H]4CC(=O)C(=C[C@@]4(CCN3C)c2cc1OC)OC	(4bS,8aR,9S)-2,3,6-trimethoxy-11-methyl-8,8a,9,10-tetrahydro-7H-9,4b-(epiminoethano)phenanthren-7-one	O-Methylpallidinine	5	343.179	O. acutangula	DNP	morphinan
C19H21NO2	OC1=CC(CCN(C)C)=C2C=CC3=CC=CC=C3C2=C1OC	1-(2-(dimethylamino)ethyl)-4-methoxyphenanthren-3-ol	Argentinine	4	295.157	O, insularis, O. holdrigeana	Silvateles, 2019	phenanthrene
C20H21NO4	COc1c(O)cc(CCN(C)C)c2ccc3cc4OCOc4cc3c12	4-(2-(dimethylamino)ethyl)-1-methoxyphenanthro[2,3-d][1,3]dioxol-2-ol	3-O-Demethylthalicthuberine	4	339.148	O. insularis, O. caudata	DNP, arquila 2018	phenanthrene
C21H23NO4	COc1cc(CCN(C)C)c2ccc3cc4OCOc4cc3c2c1OC	2-(1,2-dimethoxyphenanthro[2,3-d][1,3]dioxol-4-yl)-N,N-dimethylethanamine	Thalicthuberine	4	353.163	O. insularis, O. caudata	KnapSack	phenanthrene
C17H17NO3	COc1cc2CCN[C@H]3CC4(C=CC(=O)C=C4)c(c1O)c23	(S)-6'-hydroxy-5'-methoxy-2',3',8',8a'-tetrahydro-1'H-spiro[cyclohexa[2,5]diene-1,7'-cyclopenta[ij]isoquinolin]-4-one	Crotsparine (norglaziovine)	3	283.121	O. lancifolia	Silvateles, 2019 and DNP	proaporphine
C18H19NO3	O=C1C=CC2(C3=C(O)C(OC)=CC4=C3[C@@](C2)([H])N(C)CC4)C=C1	(S)-6'-hydroxy-5'-methoxy-1'-methyl-2',3',8',8a'-tetrahydro-1'H-spiro[cyclohexa[2,5]diene-1,7'-cyclopenta[ij]isoquinolin]-4-one	Glaziovine	3	297.136	O. lancifolia, O. glaziovii, O. brachybotra, O. variabilis	Salleh & Ahmad, 2017 and DNP	proaporphine
C19H21NO3	COc1c(OC)c2c3c(CCN([C@@]3([H])CC42C=CC(C=C4)=O)C)c1	(S)-5',6'-dimethoxy-1'-methyl-2',3',8',8a'-tetrahydro-1'H-spiro[cyclohexa[2,5]diene-1,7'-cyclopenta[ij]isoquinolin]-4-one	Pronuciferine (N,O-Dimethylcrotsparine)	3	311.152	O. glaziovii	DNP	proaporphine
C19H21NO4	COc1ccc2CC3N(CCc4cc(OC)c(O)cc34)Cc2c1O	3,10-dimethoxy-6,8,13,13a-tetrahydro-5H-isoquinolino[2,1-b]isoquinoline-2,9-diol	Discretamine	6	327.147	O. duckei	tese maria madalena 2016	protoberberine
C20H23NO4	COc1cc2CCN3Cc4c(CC3c2cc1O)ccc(OC)c4OC	3,9,10-trimethoxy-6,8,13,13a-tetrahydro-5H-isoquinolino[3,2-a]isoquinolin-2-ol	Tetrahydrocolumbamine	6	341.163	O. duckei	tese maria madalena 2016	protoberberine
C21H22NO4+	COc1cc2CC[n+]3cc4c(ccc(OC)c4OC)cc3c2cc1OC	2,3,9,10-tetramethoxy-5,6-dihydroisoquinolino[3,2-a]isoquinolin-7-ium	Palmatine	6	352.154	O. percoriacea	Cassiano, 2019	protoberberine
C6H11NO3	CN1C[C@H](O)C[C@H]1C(O)=O	(2S,4R)-4-hydroxy-1-methylpyrrolidine-2-carboxylic acid	(-)-trans-4-hydroxy-N-methylproline	9	145.074	O. caudata	archila2018	pyrrolidine

## Sheet: Table S2.1
species	aporphine producers	aporphine precursor + derivatives	new species_ALK_Katchborian-Neto et al 2024	all species
1. O. acutangula	1. O. acutifolia	1. O. acutangula	O. acutifolia (AU II)	O. acutangula	1
2. O. acutifolia	2. O. boldridgeiana	2. O. acutifolia	O. bragai (BR II)	O. acutifolia	2
3. O. atirrensis	3. O. brachybotra	3. O. atirrensis	O. caesia (CA I)	O. atirrensis	3
4. O. boldridgeiana	4. O. brenessi	4. O. brachybotra	O. cernua (CE II)	O. boldridgeiana	4
5. O. brenesii	5. O. brenesii	5. O. caudata	O. corymbosa (CO II)	O. bragai (BR II)	5
6. O. brachybotra	6. O. bucherii	6. O. canaliculata	O. diospyrifolia (DO II)	O. brachybotra	6
7. O. caesia	7. O. caesia	7. O. caparrari	O. divaricata (DV II)	O. brenesii	7
8. O. canaliculata	8. O. caudata	8. O. daphnifolia	O. felix (FE I)	O. caesia	8
9. O. caparrapi	9. O. delicata	9. O. diospyrifolia	O. glaziovii (GZ II)	O. canaliculata	9
10. O. caudata	9. O. discolor	10. O. duckei	O. guianensis (GA II)	O. caparrapi	10
11. O. delicata	10. O. diospyrifolia	11. O. glaziovii	O. hypoglauca (HY I)	O. caudata	11
12. O. diospyrifolia	11. O. duckei	12. O. guianensis	O. indecora (IN II)	O. cernua (CE II)	12
12. O. discolor	12. O. formosana	13. O. holdrigeana	O. lanceolata (LN II)	O. corymbosa (CO II)	13
13. O. daphnifolia	13. O. glaucescens	14. O. insularis	O. lancifolia (LC II)	O. daphnifolia	14
14. O. duckei	14. O. glaziovii	15. O. lancifolia	O. lanata (LA II)	O. delicata	15
15. O. formosana	15. O. goinezii	16. O. macrophylla	O. minarum (MI II)	O. diospyrifolia	16
16. O. glaziovii	16. O. gomezii	17. O. odorifera	O. percoriacea (PE I)	O. discolor	17
17. O. glaucescens	17. O. guianensis	18. O. paranapiacabensis	O. porosa (PR II)	O. divaricata (DV II)	18
18. O. gomezii	18. O. haldrigiana	19. O. pomaderroides	O. pretiosa (PT II)	O. duckei	19
19. O. guianensis	19. O. holdrigeana	20. O. pulchella	O. puberula (PU I)	O. felix (FE I)	20
20. O. holdrigeana	20. O. insinuata	21. O. puberula	O. pulchella (PC II)	O. formosana	21
21. O. insularis	21. O. insularis	22. O. rodiaei	O. pulchra (PH II)	O. glaucescens	22
22. O. insinuata	22. O. lancifolia	23. O. spixiana	O. spixiana (SX I)	O. glaziovii	23
23. O. lancifolia	23. O. leucoxylon	24. O. teleiandra	O. spectabilis (SP I)	O. gomezii	24
24. O. leucoxylon	24. O. macropoda	25. O. variabilis	O. tabacifolia (TA I)	O. goinezii	25
25. O. macrophylla	25. O. macrophylla	26. O. venenosa	O. teleiandra (TL II)	O. guianensis	26
26. O. macropoda	26. O. meziana		O. tenuiflora (TE II)	O. holdrigeana	27
27. O. meziana	27. O. minarum		O. vaccinioides (VA I)	O. hypoglauca (HY I)	28
28. O. minarum	28. O. percoriacea		O. variabilis (VR I)	O. indecora (IN II)	29
29. O. odorifera	29. O. puberula		O. velutina (VL II)	O. insinuata	30
30. O. paranapiacabensis	30. O. pulchella		O. velloziana (VZ II)	O. insularis	31
31. O. pomaderroides	31. O. spixiana		O. villosa (VI II)	O. lanceolata (LN II)	32
32. O. puberula	32. O. teleiandra			O. lancifolia	33
33. O. pulchella	33. O. variabilis			O. lanata (LA II)	34
34. O. rodiaei	34. O. vellosiana			O. leucoxylon	35
35. O. spixiana	36. Ocotea sp.			O. macrophylla	36
36. O. teleiandra				O. macropoda	37
37. O. variabilis				O. meziana	38
38. O. venenosa				O. minarum	39
39. O. vellosiana				O. odorifera	40
40. O. goinezii				O. paranapiacabensis	41
42. Ocotea sp.				O. percoriacea (PE I)	42
				O. pomaderroides	43
				O. porosa (PR II)	44
				O. pretiosa (PT II)	45
				O. puberula	46
				O. pulchella	47
				O. pulchra (PH II)	48
				O. rodiaei	49
				O. spixiana	50
				O. spectabilis (SP I)	51
				O. tabacifolia (TA I)	52
				O. teleiandra	53
				O. tenuiflora (TE II)	54
				O. vaccinioides (VA I)	55
				O. variabilis	56
				O. vellosiana	57
				O. velutina (VL II)	58
				O. venenosa	59
				O. villosa (VI II)	60
				Ocotea sp.	61

## Sheet: Table S3
FM	smiles	CHEMICAL NAME	USUAL/ORIGINAL NAME	core	m/z	SPECIE	REFERENCE
C18H22O4	OC1=CC=C(C[C@H](C)[C@H](C)CC2=CC=C(O)C(O)=C2)C=C1O	4,4'-((2R,3S)-2,3-dimethylbutane-1,4-diyl)bis(benzene-1,2-diol)	Meso-dehydroguaiaretic acid	1	302.152	O. heterochroma	Salleh & Ahmad, 2017 (Cuca et al., 2009)
C18H14O5	COC1=CC(C=O)=CC2=C1OC(C3=CC=C(OCO4)C4=C3)=C2C	2-(benzo[d][1,3]dioxol-5-yl)-7-methoxy-3-methylbenzofuran-5-carbaldehyde	Ocophyllal A	6.2	310.084	O. macrophylla	Salleh & Ahmad, 2017 (Coy-Barerra et al., 2009)
C18H16O5	O=CC1=CC([C@H](C)[C@@H](C2=CC(OCO3)=C3C=C2)O4)=C4C(OC)=C1	(2S,3S)-2-(benzo[d][1,3]dioxol-5-yl)-7-methoxy-3-methyl-2,3-dihydrobenzofuran-5-carbaldehyde	2b	6.2	312.1	O. porosa	David, Yoshida and Gottlieb, 1994
C18H18O5	O=CC1=CC([C@H](C)[C@@H](C2=CC(OC)=C(O)C=C2)O3)=C3C(OC)=C1	(2S,3S)-2-(4-hydroxy-3-methoxyphenyl)-7-methoxy-3-methyl-2,3-dihydrobenzofuran-5-carbaldehyde	2a	6.2	314.115	O. porosa	David, Yoshida and Gottlieb, 1994
C20H20O4	CC1=C(C2=CC(OC)=C(OC)C=C2)OC3=C1C=C(O)C=C3CC=C	7-allyl-2-(3,4-dimethoxyphenyl)-3-methylbenzofuran-5-ol	20a	6.1	324.136	O. porosa	David, Yoshida and Gottlieb, 1994
C20H20O4	C/C=C/C1=CC([C@H](C)[C@@H](C2=CC(OCO3)=C3C=C2)O4)=C4C(OC)=C1	5-((2S,3S)-7-methoxy-3-methyl-5-((E)-prop-1-en-1-yl)-2,3-dihydrobenzofuran-2-yl)benzo[d][1,3]dioxole	1b / 6	6.2	324.136	O. porosa	David, Yoshida and Gottlieb, 1994 / Dias, Yoshida and Gottlieb, 1986
C20H20O4	COc1cc(C=CC)cc2[C@](C)([C@](Oc12)(c3ccc4OCOc4c3)[H])[H]	5-[(2R,3R)-7-methoxy-3-methyl-5-[(E)-prop-1-enyl]-2,3-dihydro-1-benzofuran-2-yl]-1,3-benzodioxole	Licarin B	6.2	324.136	O. macrophylla, O. porosa	Ya LI et al 2018
C20H20O4	C/C=C/C1=CC(OC)=C(O[C@H](C2=CC=C(OCO3)C3=C2)[C@H]4C)C4=C1	5-((2S,3S)-7-methoxy-3-methyl-5-((E)-prop-1-en-1-yl)-2,3-dihydrobenzofuran-2-yl)benzo[d][1,3]dioxole	Licarin B	6.2	324.136	O. macrophylla, O. porosa	Ya LI et al 2018, Salleh & Ahmad, 2017 (Coy-Barerra et al., 2009)
C20H22O4	OC1=CC=C([C@H]2OC3=C(OC)C=C(/C=C/C)C=C3[C@@H]2C)C=C1OC	2-methoxy-4-((2S,3S)-7-methoxy-3-methyl-5-((E)-prop-1-en-1-yl)-2,3-dihydrobenzofuran-2-yl)phenol	Licarin A	6.2	326.152	O. macrophylla, O. porosa	Ya LI et al 2018
C20H22O4	C/C=C/C1=CC([C@H](C)[C@@H](C2=CC(OC)=C(O)C=C2)O3)=C3C(OC)=C1	2-methoxy-4-((2S,3S)-7-methoxy-3-methyl-5-((E)-prop-1-en-1-yl)-2,3-dihydrobenzofuran-2-yl)phenol	1a	6.2	326.152	O. porosa	David, Yoshida and Gottlieb, 1994
C19H20O5	O=C1C=CC[C@]2([C@@H]([C@@H](O[C@@]21O)C3=CC=C4OCOC4=C3)C)CC=C	(2R,3S,3aS,7aS)-3a-allyl-2-(benzo[d][1,3]dioxol-5-yl)-7a-hydroxy-3-methyl-2,3,3a,4-tetrahydrobenzofuran-7(7aH)-one	Ferrearin B	6.1	328.131	O. aciphylla, O. catharinensis	Romoff, Paulete; Yoshida, Massayoshi; Gottlieb1984), Funasaki et al. 2009, Ya LI et al 2018
C19H20O5	O=C1C=CC[C@]2([C@@H]([C@H](O[C@@]21O)C3=CC=C4OCOC4=C3)C)CC=C	(2S,3S,3aS,7aS)-3a-allyl-2-(benzo[d][1,3]dioxol-5-yl)-7a-hydroxy-3-methyl-2,3,3a,4-tetrahydrobenzofuran-7(7aH)-one	Ferrearin C	6.1	328.131	O. catharinensis	Romoff, Paulete; Yoshida, Massayoshi; Gottlieb1984, Salleh & Ahmad, 2017 (Funasaki et al., 2009)
C19H22O5	O[C@@]12O[C@@H](c3cc4c(OCO4)cc3)[C@@H]([C@]1(CC=CC2O)CC=C)C	(2R,3R,3aR,7aR)-3a-allyl-2-(benzo[d][1,3]dioxol-5-yl)-3-methyl-2,3,3a,4,7,7a-hexahydrobenzofuran-7,7a-diol	3b	6.1	330.147	O. porosa	Dias, Yoshida and Gottlieb, 1986
C19H22O5	O=C1CCC[C@@]2(CC=C)[C@H](C)[C@H](C3=CC=C(OCO4)C4=C3)O[C@@]21O	(2R,3S,3aR,7aS)-3a-allyl-2-(benzo[d][1,3]dioxol-5-yl)-7a-hydroxy-3-methylhexahydrobenzofuran-7(7aH)-one	dehydroferrearin	6.1	330.147	O. aciphylla	nubbe
C20H18O5	C[C@@H]1C(OC2=C(C=C3OCOC3=C12)CC=C)C4=CC=C5OCOC5=C4	(8S)-5-allyl-7-(benzo[d][1,3]dioxol-5-yl)-8-methyl-7,8-dihydro-[1,3]dioxolo[4,5-e]benzofuran	5b	6.2	338.115	O. cymosa	Rakotondraibe, L.H., et al. (2015). Neolignans and Other Metabolites from Ocotea cymosa. J. Nat. Prod., 78(5), 1175–1185. https://doi.org/10.1021/np5008153
C20H20O5	COC1=C[C@]2([C@H](C)[C@@H](c3cc4c(OCO4)cc3)OC2=CC1=O)CC=C	(2S,3S,3aR)-3a-allyl-2-(benzo[d][1,3]dioxol-5-yl)-5-methoxy-3-methyl-3,3a-dihydrobenzofuran-6(2H)-one	Burchellin	6.1	340.131	O. cymbarum, O. porosa, O. elegans,	Salleh & Ahmad, 2017 (Narciso et al., 2014), Ya LI et al 2018, C.J. Aiba, R.Braz Filho 1, O.R. Gottlieb 1973
C20H20O5	C[C@@H]1[C@H](OC2=CC(=O)C(=C[C@@]12CC=C)OC)C3=CC4=C(C=C3)OCO4	(2S,3S,3aR)-2-(1,3-benzodioxol-5-yl)-5-methoxy-3-methyl-3a-prop-2-enyl-2,3-dihydro-1-benzofuran-6-one	burchellin	6.1	340.131	O. bullata, O. cymosa, O. macrophylla	DNP (Zschocke et al., 2000; Rakotondraibe et al., 2015)
C20H20O5	C[C@H]([C@@H](C1=CC(OCO2)=C2C=C1)OC3=C4)C3=C[C@@](OC)(CC=C)C4=O	(2S,3S,5S)-5-allyl-2-(benzo[d][1,3]dioxol-5-yl)-5-methoxy-3-methyl-2,3-dihydrobenzofuran-6(5H)-one	13a	6.2	340.131	O. porosa	David, Yoshida and Gottlieb, 1994
C20H20O5	C[C@H]([C@H](C1=CC(OCO2)=C2C=C1)OC3=C4)C3=C[C@](OC)(CC=C)C4=O	(2R,3S,5R)-5-allyl-2-(benzo[d][1,3]dioxol-5-yl)-5-methoxy-3-methyl-2,3-dihydrobenzofuran-6(5H)-one	13b	6.2	340.131	O. porosa	David, Yoshida and Gottlieb, 1994
C20H20O5	O=C1[C@@](C=C2[C@H](C)[C@@H](C3=CC=C4OCOC4=C3)OC2=C1)(OC)CC=C	(2S,3S,5R)-5-allyl-2-(benzo[d][1,3]dioxol-5-yl)-5-methoxy-3-methyl-2,3-dihydrobenzofuran-6(5H)-one	8 (Khan 1987)	6.2	340.131	O. veraguensis	khan 1987
C20H20O5	COC1=CC([C@H](C)C(C2=CC(OCO3)=C3C=C2)=O)=CC=C1OCC=C	(S)-2-(4-(allyloxy)-3-methoxyphenyl)-1-(benzo[d][1,3]dioxol-5-yl)propan-1-one	9	8.2	340.131	O. porosa	David, Yoshida and Gottlieb, 1994
C20H20O5	C[C@H]1[C@@H]([C@@H]2C([C@@]1(CC=C)C=C(C2=O)OC)=O)C3=CC4=C(C=C3)OCO4	(1R,5R,6S,7S)-5-allyl-7-(benzo[d][1,3]dioxol-5-yl)-3-methoxy-6-methylbicyclo[3.2.1]oct-3-ene-2,8-dione	6c	9.1	340.131	O. porosa	David, Yoshida and Gottlieb, 1994
C20H20O5	COC1=C[C@]2([C@@H]([C@@H](c3cc4c(OCO4)cc3)OC2=CC1=O)C)CC=C	(2S,3S,3aR)-3a-allyl-2-(benzo[d][1,3]dioxol-5-yl)-5-methoxy-3-methyl-3,3a-dihydrobenzofuran-6(2H)-one	12 a (burchellin)	6.1	340.131	O. porosa	David, Yoshida and Gottlieb, 1994
C20H20O5	COC1=C[C@@]2([C@@H]([C@H](c3cc4c(OCO4)cc3)OC2=CC1=O)C)CC=C	(2R,3S,3aS)-3a-allyl-2-(benzo[d][1,3]dioxol-5-yl)-5-methoxy-3-methyl-3,3a-dihydrobenzofuran-6(2H)-one	12b	6.1	340.131	O. porosa	David, Yoshida and Gottlieb, 1994
C20H20O5	COC1=C[C@@]2(CC=C)[C@H](C)[C@H](OC2=CC1=O)c3ccc4OCOc4c3	(2R,3R,3aS)-3a-allyl-2-(benzo[d][1,3]dioxol-5-yl)-5-methoxy-3-methyl-3,3a-dihydrobenzofuran-6(2H)-one	x	6.1	340.131	O. veraguensis, O. porosa	DNP
C20H20O5	COc1c(O)c(CC=C)cc([C@H](C(c2cc3c(OCO3)cc2)=O)C)c1	(R)-2-(3-allyl-4-hydroxy-5-methoxyphenyl)-1-(benzo[d][1,3]dioxol-5-yl)propan-1-one	10	8.2	340.131	O. porosa	David, Yoshida and Gottlieb, 1994
C20H20O5	COc1cc(ccc1OCC=C)C(C)C(=O)c2ccc3OCOc3c2	2-(4-Allyloxy-3-methoxyphenyl)-1-(3,4-methylenedioxyphenyl)-1-propanone	x	8.2	340.132	O. porosa	DNP
C20H22O5	O=C1C=C2O[C@H]([C@@H](C)[C@@]2(CC=C)C[C@H]1OC)C3=CC(OCO4)=C4C=C3	(2R,3S,3aR,5R)-3a-allyl-2-(benzo[d][1,3]dioxol-5-yl)-5-methoxy-3-methyl-3,3a,4,5-tetrahydrobenzofuran-6(2H)-one	Porosin B / 7	6.1	342.147	O. porosa	Ya LI et al 2018 / Dias, Yoshida and Gottlieb, 1986
C20H22O5	O=C1[C@H](CC=C)C[C@@](OCO2)(OC3=CC=C(CC=C)C=C3OC)C2=C1	(6R,7aS)-6-allyl-7a-(4-allyl-2-methoxyphenoxy)-7,7a-dihydrobenzo[d][1,3]dioxol-5(6H)-one	Didymochlaenone B	8.3	342.147	O. cymosa	Salleh & Ahmad, 2017 (Rakotondraibe et al., 2015)
C20H22O5	O=C1[C@@H]([C@H]2O)[C@H](C3=CC=C(OCO4)C4=C3)[C@@H](C)[C@]2(/C=C/C)C=C1OC	(1R,5R,6R,7R,8R)-7-(benzo[d][1,3]dioxol-5-yl)-8-hydroxy-3-methoxy-6-methyl-5-((E)-prop-1-en-1-yl)bicyclo[3.2.1]oct-3-en-2-one	2'-epiguianin	9.1	342.147	O. macrophylla, O. bullata	Ya LI et al 2018
C20H22O5	COc1cc(ccc1O)C2[C@H](C)[C@]3(CC=C)C=C(OC)C(=O)[C@H]2C3=O	(1S,5S,6R,7R)-5-allyl-7-(4-hydroxy-3-methoxyphenyl)-3-methoxy-6-methylbicyclo[3.2.1]oct-3-ene-2,8-dione	x (5)	9.1	342.147	O. veraguensis	khan 1987
C20H22O5	O=C1[C@@H]([C@H]2O)[C@H](C3=CC=C(OCO4)C4=C3)[C@@H](C)[C@@]2(OC)C=C1CC=C	(1R,5R,6R,7R,8R)-3-allyl-7-(benzo[d][1,3]dioxol-5-yl)-8-hydroxy-5-methoxy-6-methylbicyclo[3.2.1]oct-3-en-2-one	Ocophyllol A	9.3	342.147	O. macrophylla	Salleh & Ahmad, 2017
C20H22O5	CO[C@@H]1C[C@@]2([C@@H]([C@H](c3cc4c(OCO4)cc3)OC2=CC1=O)C)CC=C	(2R,3S,3aR,5R)-3a-allyl-2-(benzo[d][1,3]dioxol-5-yl)-5-methoxy-3-methyl-3,3a,4,5-tetrahydrobenzofuran-6(2H)-one	11b	6.2	342.147	O. porosa	David, Yoshida and Gottlieb, 1994
C20H22O5	CO[C@H]1C[C@@]2([C@@H]([C@H](c3cc4c(OCO4)cc3)OC2=CC1=O)C)CC=C	(2R,3S,3aR,5S)-3a-allyl-2-(benzo[d][1,3]dioxol-5-yl)-5-methoxy-3-methyl-3,3a,4,5-tetrahydrobenzofuran-6(2H)-one	11c	6.2	342.147	O. porosa	David, Yoshida and Gottlieb, 1994
C20H22O5	CO[C@@H]1C[C@@]2([C@H]([C@H](c3cc4c(OCO4)cc3)OC2=CC1=O)C)CC=C	(2R,3R,3aR,5R)-3a-allyl-2-(benzo[d][1,3]dioxol-5-yl)-5-methoxy-3-methyl-3,3a,4,5-tetrahydrobenzofuran-6(2H)-one	11d / 2a	6.2	342.147	O. porosa	David, Yoshida and Gottlieb, 1994 / Dias, Yoshida and Gottlieb, 1986
C20H22O5	C[C@H]1[C@H](C2=CC(OCO3)=C3C=C2)[C@@H]4[C@@H](O)[C@]1(C=C(OC)C4=O)CC=C	(1R,5R,6S,7S,8R)-5-allyl-7-(benzo[d][1,3]dioxol-5-yl)-8-hydroxy-3-methoxy-6-methylbicyclo[3.2.1]oct-3-en-2-one	3a	9.1	342.147	O. porosa	David, Yoshida and Gottlieb, 1994
C20H22O5	C[C@@H]1[C@@H](C2=CC(OCO3)=C3C=C2)[C@@H]4[C@@H](O)[C@]1(C=C(OC)C4=O)CC=C	(1R,5R,6R,7R,8R)-5-allyl-7-(benzo[d][1,3]dioxol-5-yl)-8-hydroxy-3-methoxy-6-methylbicyclo[3.2.1]oct-3-en-2-one	3c	9.1	342.147	O. porosa	David, Yoshida and Gottlieb, 1994
C20H22O5	C[C@@H]1[C@@H](C2=CC(OC)=C(O)C=C2)[C@@H]3C([C@]1(C=C(OC)C3=O)CC=C)=O	(1R,5R,6R,7R)-5-allyl-7-(4-hydroxy-3-methoxyphenyl)-3-methoxy-6-methylbicyclo[3.2.1]oct-3-ene-2,8-dione	6a	9.1	342.147	O. porosa	David, Yoshida and Gottlieb, 1994
C20H22O5	C[C@H]1[C@@H](C2=CC(OC)=C(O)C=C2)[C@@H]3C([C@]1(C=C(OC)C3=O)CC=C)=O	(1R,5R,6S,7R)-5-allyl-7-(4-hydroxy-3-methoxyphenyl)-3-methoxy-6-methylbicyclo[3.2.1]oct-3-ene-2,8-dione	6b	9.1	342.147	O. porosa	David, Yoshida and Gottlieb, 1994
C20H22O5	C[C@H]1[C@H](C2=CC(OCO3)=C3C=C2)[C@@H]4C([C@]1(C=C(OC)C4O)CC=C)=O	(1R,5S,6S,7S)-1-allyl-6-(benzo[d][1,3]dioxol-5-yl)-4-hydroxy-3-methoxy-7-methylbicyclo[3.2.1]oct-2-en-8-one	7a	9.1	342.147	O. porosa	David, Yoshida and Gottlieb, 1994
C20H24O5	C[C@H]1[C@H](C2=CC(OCO3)=C3C=C2)[C@@H]4[C@@H](O)[C@]1(C=C(OC)C4O)CC=C	(1R,5R,6S,7S,8R)-5-allyl-7-(benzo[d][1,3]dioxol-5-yl)-3-methoxy-6-methylbicyclo[3.2.1]oct-3-ene-2,8-diol	4a	9.1	344.162	O. porosa	David, Yoshida and Gottlieb, 1994
C20H24O5	C[C@H]1[C@H](C2=CC(OCO3)=C3C=C2)[C@@H]4[C@@H](O)[C@]1(C=C(OC)[C@@H]4O)CC=C	(1R,2R,5R,6S,7S,8R)-5-allyl-7-(benzo[d][1,3]dioxol-5-yl)-3-methoxy-6-methylbicyclo[3.2.1]oct-3-ene-2,8-diol	4b	9.1	344.162	O. porosa	David, Yoshida and Gottlieb, 1994
C20H24O5	C[C@H]1[C@H](C2=CC(OCO3)=C3C=C2)[C@@H]4C([C@]1(CC(OC)C4O)CC=C)=O	(1S,5S,6S,7S)-1-allyl-6-(benzo[d][1,3]dioxol-5-yl)-4-hydroxy-3-methoxy-7-methylbicyclo[3.2.1]octan-8-one	8a	9.1	344.162	O. porosa	David, Yoshida and Gottlieb, 1994
C20H24O5	O=C1C=CC[C@]2(CC=C)[C@H](C)[C@@H](C3=CC(OC)=C(OC)C=C3)O[C@@]21O	(2S,3S,3aR,7aS)-3a-allyl-2-(3,4-dimethoxyphenyl)-7a-hydroxy-3-methyl-2,3,3a,4-tetrahydrobenzofuran-7(7aH)-one	Ferrearin E	6.1	344.162	O. catharinensis	Salleh & Ahmad, 2017 (Funasaki et al., 2009)
C20H24O5	CO[C@@]12O[C@H]([C@H](C)[C@@]1(CC=C)CC=CC2O)c3ccc4OCOc4c3	(2S,3S,3aS,7aS)-3a-allyl-2-(benzo[d][1,3]dioxol-5-yl)-7a-methoxy-3-methyl-2,3,3a,4,7,7a-hexahydrobenzofuran-7-ol	3a	6.1	344.162	O. porosa	Dias, Yoshida and Gottlieb, 1986
C20H26O5	C[C@H]1[C@H](C2=CC(OCO3)=C3C=C2)[C@@H]4[C@@H](O)[C@]1(CC(OC)C4O)CC=C	(1R,5S,6S,7S,8R)-5-allyl-7-(benzo[d][1,3]dioxol-5-yl)-3-methoxy-6-methylbicyclo[3.2.1]octane-2,8-diol	5	9.1	346.178	O. porosa	David, Yoshida and Gottlieb, 1994
C19H26O6	C[C@@H]1[C@H](c2cc(O)c(O)cc2)OC3(O)[C@]1(CC=C)C[C@@H](OC)C(O)C3	(2R,3S,3aR,5R)-3a-allyl-2-(3,4-dihydroxyphenyl)-5-methoxy-3-methyloctahydrobenzofuran-6,7a-diol	5a/5b	6.1	350.173	O. porosa	Dias, Yoshida and Gottlieb, 1986
C20H18O6	C1Oc2ccc(cc2O1)[C@@]3(OC[C@@]4([C@]3(CO[C@]4(c5ccc6OCOc6c5)[H])[H])[H])[H]	5-[(3S,3aR,6S,6aR)-3-(1,3-benzodioxol-5-yl)-1,3,3a,4,6,6a-hexahydrofuro[3,4-c]furan-6-yl]-1,3-benzodioxole	Sesamin	3	354.11	O. usambarensis	Terreaux et al 1994
C20H20O6	CC1C(c2cc(O)c3OCOc3c2)C4(CC=C)CC15OCOC5=CC4=O	(3aS,4S,6S)-6-allyl-5-(7-hydroxybenzo[d][1,3]dioxol-5-yl)-4-methyl-5,6-dihydro-3a,6-methanocyclohepta[d][1,3]dioxol-7(4H)-one	5-O-Demethoxysibyllenone	9.2	356.125	O. cymosa	Rakotondraibe et al., 2015
C20H20O6	[H][C@]12[C@]([C@@H](C3=CC=C(O)C(OC)=C3)OC2)([H])CO[C@H]1C4=CC(OCO5)=C5C=C4	4-((1S,3aR,4R,6aR)-4-(benzo[d][1,3]dioxol-5-yl)hexahydrofuro[3,4-c]furan-1-yl)-2-methoxyphenol	Piperitol	3	356.126	O. usambarensis	Terreaux et al 1994
C20H20O6	COC1=C(OC)C(OC)=CC(C2=C(C)C3=C(C(OC)=CC(C=O)=C3)O2)=C1	7-methoxy-3-methyl-2-(3,4,5-trimethoxyphenyl)-1-benzofuran-5-carbaldehyde	Ocophyllal B	6.2	356.126	O. macrophylla	Salleh & Ahmad, 2017 (Coy-Barerra et al., 2009)
C21H24O5	COc1ccc(CC(C)C2(CC=C)C=C3OCOC3=CC2=O)cc1OC	6-allyl-6-(1-(3,4-dimethoxyphenyl)propan-2-yl)benzo[d][1,3]dioxol-5(6H)-one	Cymosalignan B	8.1	356.162	O. cymosa	Salleh & Ahmad, 2017 (Rakotondraibe et al., 2015)
C20H22O6	COc1c2c(OCO2)cc([C@@H]3O[C@@]4(C(C=CC[C@]4([C@@H]3C)CC=C)=O)O)c1	(2R,3S,3aS,7aS)-3a-allyl-7a-hydroxy-2-(7-methoxybenzo[d][1,3]dioxol-5-yl)-3-methyl-2,3,3a,4-tetrahydrobenzofuran-7(7aH)-one	Ferrearin A	6.1	358.142	O. aciphylla	Ya LI et al 2018
C20H22O6	C[C@@H]1[C@@](C=C(O)C2=O)(CC=C)C(O)[C@@]2(OC)[C@H]1c3ccc4c(OCO4)c3	(1S,5R,6S,7R)-5-allyl-7-(benzo[d][1,3]dioxol-5-yl)-3,8-dihydroxy-1-methoxy-6-methylbicyclo[3.2.1]oct-3-en-2-one	NuBBE_2307	9.1	358.142	O. catharinensis	nubbe (Haraguchi, Mitsue; Motidome, Mario; Yoshida, Massayoshi; Gottlieb-1983)
C21H26O5	CO[C@@H]1C[C@@]2([C@@H]([C@H](c3cc(OC)c(OC)cc3)OC2=CC1=O)C)CC=C	(2R,3S,3aR,5R)-3a-allyl-2-(3,4-dimethoxyphenyl)-5-methoxy-3-methyl-3,3a,4,5-tetrahydrobenzofuran-6(2H)-one	11a	6.1	358.178	O. porosa	David, Yoshida and Gottlieb, 1994
C21H26O5	COC1=C[C@@]2([C@]([C@@](c3cc(OC)c(OC)cc3)([H])O[C@]2([H])CC1=O)([H])C)CC=C	(2R,3S,3aS,7aR)-3a-allyl-2-(3,4-dimethoxyphenyl)-5-methoxy-3-methyl-3,3a,7,7a-tetrahydrobenzofuran-6(2H)-one	Porosin	6.1	358.178	O. porosa	C.J. Aiba, R.Braz Filho 1, O.R. Gottlieb 1973
C21H26O5	O=C(C1=CC(OC)=C(OC)C=C1)[C@@H](C)[C@]2(CC=C)C(C=C[C@H](OC)C2)=O	(4R,6R)-6-allyl-6-((S)-1-(3,4-dimethoxyphenyl)-1-oxopropan-2-yl)-4-methoxycyclohex-2-en-1-one	19	8.1	358.178	O. porosa	David, Yoshida and Gottlieb, 1994
C21H26O5	C[C@@H]1[C@H]([C@H]2[C@@H]([C@@]1(C=C(C2=O)CC=C)OC)O)C3=CC(=C(C=C3)OC)OC	(1S,5R,6R,7R,8S)-7-(3,4-dimethoxyphenyl)-8-hydroxy-5-methoxy-6-methyl-3-prop-2-enylbicyclo[3.2.1]oct-3-en-2-one	Ocophyllol B	9.3	358.178	O. macrophylla	Salleh & Ahmad, 2017
C20H24O6	C[C@H]1[C@H](C2=CC3=C(OCO3)C=C2)[C@@]4(OC)[C@@H](O)C(C[C@]1(CC=C)[C@H]4O)=O	(1S,2R,5S,6S,7R,8R)-7-(1,3-benzodioxol-5-yl)-2,8-dihydroxy-1-methoxy-6-methyl-5-prop-2-enylbicyclo[3.2.1]octan-3-one	Canellin C	9.1	360.157	O. catharinensis	nubbe (Haraguchi et. al, 1983)
C21H28O5	C[C@@H]1[C@H](c2cc(OC)c(OC)cc2)O[C@]3(O)[C@]1(CC=C)C[C@@H](OC)C=C3	(2R,3S,3aR,5R,7aS)-3a-allyl-2-(3,4-dimethoxyphenyl)-5-methoxy-3-methyl-2,3,3a,4,5,7a-hexahydrobenzofuran-7a-ol	8a	6.1	360.194	O. porosa	Dias, Yoshida and Gottlieb, 1986
C21H28O5	O[C@@H](C1=CC(OC)=C(OC)C=C1)[C@@H](C)[C@]2(CC=C)C(C=C[C@H](OC)C2)=O		18a	8.1	360.194	O. porosa	David, Yoshida and Gottlieb, 1994
C21H22O6	O=C1C(OC)=C[C@@]2(CC=C)[C@H](C)[C@@H](C3=CC=C(OCO4)C4=C3)OC2=C1OC	(2S,3S,3aR)-3a-allyl-2-(benzo[d][1,3]dioxol-5-yl)-5,7-dimethoxy-3-methyl-3,3a-dihydrobenzofuran-6(2H)-one	3’-methoxyburchellin	6.1	370.142	O. aciphylla	Ya LI et al 2018
C21H22O6	COC1=C2OCOC2=CC([C@@H]3[C@]4(CC=C)C[C@]5(OCOC5=CC4=O)[C@H]3C)=C1	(1S,8S,9R,10S)-9-(7-methoxy-1,3-benzodioxol-5-yl)-10-methyl-8-prop-2-enyl-2,4-dioxatricyclo[6.2.1.01,5]undec-5-en-7-one	Demethoxysibyllenone	9.2	370.142	O. cymosa, O. bullata	Salleh & Ahmad, 2017 (Rakotondraibe et al., 2015); ZSCHOCKE, Sibylle et al., 2000
C21H22O6	C[C@H]1[C@H](C2=CC3=C(OCO3)C=C2)OC4=C(OC)C([C@@](CC=C)(OC)C=C14)=O	2-(2H-1,3-benzodioxol-5-yl)-5,7-dimethoxy-3-methyl-5-(prop-2-en-1-yl)-2,3,5,6-tetrahydro-1-benzofuran-6-one	5a	6.2	370.142	O. catharinensis	Haraguchi et al., 1983
C21H22O6	C[C@@H]1[C@H](OC2=C(C(=C(C=C12)OC)OCC=C)OC)C3=CC4=C(C=C3)OCO4	5-[(2S,3S)-5,7-dimethoxy-3-methyl-6-(prop-2-en-1-yloxy)-2,3-dihydro-1-benzofuran-2-yl]-2H-1,3-benzodioxole	6a (NuBBE_2315) / 10	6.2	370.142	O. catharinensis, O. veraguensis	nubbe (Ishige et al.,1991; Khan et al., 1987)
C21H22O6	C[C@H]1[C@@H]([C@]2(C[C@]13C(=CC2=O)OCO3)CC=C)C4=CC5=C(C(=C4)OC)OCO5	(1R,8R,9R,10S)-9-(7-methoxy-1,3-benzodioxol-5-yl)-10-methyl-8-prop-2-enyl-2,4-dioxatricyclo[6.2.1.01,5]undec-5-en-7-one	Iso-ocobullenone (2)	9.2	370.142	O. bullata	DNP (Zschocke et al., 2000)
C21H22O6	C[C@H]1[C@H](C2=CC3=C(OCO3)C=C2)[C@]4(CC=C)C[C@@]15C(OCO5)=CC4=O	(1S,8S,9R,10S)-9-(1,3-benzodioxol-5-yl)-10-methyl-8-prop-2-enyl-2,4-dioxatricyclo[6.2.1.01,5]undec-5-en-7-one	Sibyllenone	9.2	370.142	O. bullata, O. cymosa	DNP (Zschocke et al., 2000; Salleh & Ahmad, 2017)
C21H22O6	COC1C2C(=O)C(C=O)(C(CC=C)C=C2OC)C1c3ccc4OCOc4c3	2-allyl-7-(benzo[d][1,3]dioxol-5-yl)-4,6-dimethoxy-8-oxobicyclo[3.2.1]oct-3-ene-1-carbaldehyde	x	9.2	370.142	O. catharinensis	DNP
C21H24O6	C[C@H]([C@@]1(CC=C)C[C@H]2OC)[C@H](c3cc4c(OCO4)cc3)OC1=C(OC)C2=O	(2R,3R,3aR,5R)-3a-allyl-2-(benzo[d][1,3]dioxol-5-yl)-5,7-dimethoxy-3-methyl-3,3a,4,5-tetrahydrobenzofuran-6(2H)-one	2b	6.1	372.157	O. porosa	Dias, Yoshida and Gottlieb, 1986
C21H24O6	C(C=C)[C@]12C(O[C@@H]([C@H]1C)C=3C=C4C(=CC3)OCO4)=C(OC)C(=O)[C@H](OC)C2	(2S,3S,3aR,5R)-2-(1,3-benzodioxol-5-yl)-5,7-dimethoxy-3-methyl-3a-prop-2-enyl-2,3,4,5-tetrahydro-1-benzofuran-6-one	Armenin-B (31, 7)	6.1	372.157	O. aciphylla, O. catharinensis	Salleh & Ahmad, 2017; Felicio et al., 1986
C21H24O6	O=C([C@H](OC)C1)C(OC)=C2[C@@]1(CC=C)[C@@H](C)[C@H](C3=CC=C(OCO4)C4=C3)O2	(2R,3R,3aR,5R)-2-(1,3-benzodioxol-5-yl)-5,7-dimethoxy-3-methyl-3a-prop-2-enyl-2,3,4,5-tetrahydro-1-benzofuran-6-one	Canellin B	6.1	372.157	O. catharinensis	Ya LI et al 2018
C21H24O6	COc1cc(CC(C)C2(CC=C)C=C3OCOC3=CC2=O)cc(OC)c1O	6-[1-(4-hydroxy-3,5-dimethoxyphenyl)propan-2-yl]-6-prop-2-enyl-1,3-benzodioxol-5-one	Cymosalignan C	8.1	372.157	O. cymosa	Salleh & Ahmad, 2017 (Rakotondraibe et al., 2015)
C21H24O6	COC1=CC(=CC(=C1O[C@]23C[C@H](C(=O)C=C2OCO3)CC=C)OC)CC=C	(6R,7aS)-7a-(2,6-dimethoxy-4-prop-2-enylphenoxy)-6-prop-2-enyl-6,7-dihydro-1,3-benzodioxol-5-one	Didymochlaenone C	8.3	372.157	O. cymosa	Salleh & Ahmad, 2017 (Rakotondraibe et al., 2015)
C21H24O6	C(C=C)[C@]12C(=C(OC)C(=O)[C@@H](C2)OC)O[C@@H]([C@H]1C)c1cc2c(cc1)OCO2	(2R,3R,3aS,5S)-3a-allyl-2-(benzo[d][1,3]dioxol-5-yl)-5,7-dimethoxy-3-methyl-3,3a,4,5-tetrahydrobenzofuran-6(2H)-one	NuBBE_2284	6.1	372.157	O. catharinensis	nubbe (Ishige, Marie; Motidome, Mario; Yoshida, Massayoshi; Gottlieb-1991)
C21H24O6	COc1cc(CC=C)cc(C(C)C(=O)c2cc(O)c(OC)c(OC)c2)c1O	2-(5-allyl-2-hydroxy-3-methoxyphenyl)-1-(3-hydroxy-4,5-dimethoxyphenyl)propan-1-one	x	8.2	372.157	O. porosa	DNP
C21H24O6	O=C1[C@]([C@H]2O)(OC)[C@H](C3=CC=C(OCO4)C4=C3)[C@@H](C)[C@]2(CC=C)C=C1OC	1S,5R,6R,7S,8S)-5-allyl-7-(benzo[d][1,3]dioxol-5-yl)-8-hydroxy-1,3-dimethoxy-6-methylbicyclo[3.2.1]oct-3-en-2-one	Methoxyguianin	9.1	372.157	O. aciphylla	nubbe, Dodson et al., 1986,
C21H24O6	O=C1[C@](C2O)(OC)[C@H](C3=CC=C4OCOC4=C3)[C@@H](C)[C@]2(CC=C)C=C1OC	(1S,5R,6R,7S)-5-allyl-7-(benzo[d][1,3]dioxol-5-yl)-8-hydroxy-1,3-dimethoxy-6-methylbicyclo[3.2.1]oct-3-en-2-one	5c	9.2	372.157	O. porosa	Marques et al 1992
C22H28O5	COC(C(OC)=C1)=CC=C1[C@H](O2)[C@H](C)[C@H](C)[C@@H]2C3=C(OC)C=CC(OC)=C3	(2R,3S,4R,5R)-2-(2,5-dimethoxyphenyl)-5-(3,4-dimethoxyphenyl)-3,4-dimethyltetrahydrofuran	1	2	372.194	O. foetans	Lopes, Valera 1995
C22H28O5	C[C@H]1[C@@H](C2=CC=C(C(OC)=C2)OC)O[C@@H](C3=CC(OC)=C(C=C3)OC)[C@@H]1C	(2R,3R,4R,5S)-2,5-bis(3,4-dimethoxyphenyl)-3,4-dimethyltetrahydrofuran	Veraguensin	2	372.194	O. veraguensis, O. foetans	Khan 1987, Lopez et al., 1995, Ya Li et al., 2018
C22H28O5	C[C@H]1[C@H](c2ccc(OC)c(OC)c2)O[C@H](c3ccc(OC)c(OC)c3)[C@H]1C	(2R,3R,4S,5S)-2,5-bis(3,4-dimethoxyphenyl)-3,4-dimethyltetrahydrofuran	Galgravin	2	372.194	O. foetans	Knapscak (Ya Li et al., 2018)
C21H26O6	C[C@@H]1[C@@H](O[C@]2([C@@]1(CC=CC2=O)CC=C)O)C3=CC(=C(C(=C3)OC)OC)OC	(2R,3S,3aR,7aS)-7a-hydroxy-3-methyl-3a-prop-2-enyl-2-(3,4,5-trimethoxyphenyl)-3,4-dihydro-2H-1-benzofuran-7-one	Ferrearin G, 30	6.1	374.173	O. catharinensis	Salleh & Ahmad, 2017 (Funasaki et al., 2009)
C21H26O6	O[C@@]12[C@@](CC(OC)=CC2OC)(CC=C)[C@H](C)[C@@H](C3=CC=C(OCO4)C4=C3)O1	(2S,3S,3aR,7aS)-3a-allyl-2-(benzo[d][1,3]dioxol-5-yl)-5,7-dimethoxy-3-methyl-2,3,3a,4,7,7a-hexahydrobenzofuran-7a-ol	x	6.1	374.173	O. aciphylla, O. catharinensis,	dos Santos, É.L., et al. (2022). Biosynthesis of tetrahydrobenzofuran neolignans in somatic embryos of Ocotea catharinensis. Eclética Química, 47(1).
C21H26O6	C=CC[C@]1(CC2OC)[C@@H]([C@@](C2=O)([C@@H]([C@H]1C)c3cc(OCO4)c4cc3)OC)O	(7S,8R,1'R,2'R,3'S)-∆8' -3',5'-Dimethoxy-2'-hydroxy-3,4-methylenedioxy-1',2'3',4'-tetrahydro-4'-oхо-7.3',8.1'-пeolignan	X (5C)	9.1	374.173	O. veraguensis	dodson et al 1987
C21H26O6	C=CC[C@]1(C2=O)[C@H](C)[C@@]([C@]2(OC)[C@](O)([H])C(OC)=C1)([H])C3=CC(OC)=C(O)C=C3	(7S,8R,1'S,3'S,4'S)-∆8'-4,4'-Dihydroxy-3,3',5'-trimethoxy-1',2',3',4'-tetrahydro-2'-oxo-7.3',8.1'-neolignan	X	9.1	374.173	O. veraguensis	khan et al 1987
C21H26O6	C=CC[C@]1(C2=O)[C@H](C)[C@@]([C@]2(OC)[C@](O)([H])C(OC)=C1)([H])C3=CC(OC)=C(O)C=C3	(1S,4S,5S,6S,7R)-1-allyl-4-hydroxy-6-(4-hydroxy-3-methoxyphenyl)-3,5-dimethoxy-7-methylbicyclo[3.2.1]oct-2-en-8-one	6	9.1	374.173	O. veraguensis	khan 1987
C21H26O6	C=CC[C@]1([C@@H]2O)[C@@](C)([H])[C@@]([C@]2(OC)[C@](O)([H])C(OC)=C1)([H])C3=CC(OCO4)=C4C=C3	(7S,8R,1'S,2'S,3'R,4'S)-∆8'-2',4'-Dihydroxy-3',5'-dimethoxy-3,4-methylenedioxy-1',2',3',4'-tetrahydro-7.3',8.1'-neolignan	X	9.1	374.173	O. veraguensis, O. catharinensis	khan et al 1987
C21H26O6	C=CC[C@]1([C@@H]2O)[C@@](C)([H])[C@@]([C@]2(OC)[C@@](O)([H])C(OC)=C1)([H])C3=CC(OCO4)=C4C=C3	(7S,8R,1'S,2'S,3'R,4'R)-∆8'-2',4'-Dihydroxy-3',5'-dimethoxy-3,4-methylenedioxy-1',2',3',4'-tetrahydro-7.3',8.1'-neolignan	X	9.1	374.173	O. veraguensis, O. catharinensis	khan et al 1987
C21H26O6	COC1=C[C@](CC=C)([C@@H]2O)[C@@H](C)[C@@H]([C@@]2(OC)[C@H]1O)C3=CC(OCO4)=C4C=C3	(1S,2S,5R,6S,7R,8S)-5-allyl-7-(benzo[d][1,3]dioxol-5-yl)-1,3-dimethoxy-6-methylbicyclo[3.2.1]oct-3-ene-2,8-diol	X (NuBBE_2297)	9.1	374.173	O. aciphylla, O. catharinensis	nubbe (Romoff, Paulete; Yoshida, Massayoshi; Gottlieb 1984)
C21H26O6	C[C@@H]1C(C2(OC)C(O)C(OC)=CC1(C2O)CC=C)C3=CC(OCO4)=C4C=C3	(6R)-5-allyl-7-(benzo[d][1,3]dioxol-5-yl)-1,3-dimethoxy-6-methylbicyclo[3.2.1]oct-3-ene-2,8-diol	Canelin	9.1	374.173	O. elegans	Salleh & Ahmad, 2017
C21H26O6	O=C1[C@@]2([C@@](CC=C)([C@@H]([C@H](OCC3=CC=C(C(OC)=C3)OC)O2)C)CC=C1)O	(2R,3S,3aR,7aS)-3a-allyl-2-((3,4-dimethoxybenzyl)oxy)-7a-hydroxy-3-methyl-2,3,3a,4-tetrahydrobenzofuran-7(7aH)-one	NuBBE_2318 (8b)	6.1	374.173	O. catharinensis	nubbe (Ishige, Marie; Motidome, Mario; Yoshida, Massayoshi; Gottlieb-1991)
C21H26O6	O=C3[C@]2(O)[C@@](CC=C3)(CC=C)[C@H](C)[C@@H](O2)OCc1ccc(OC)c(OC)c1	(2R,3S,3aR,7aS)-3a-allyl-2-((3,4-dimethoxybenzyl)oxy)-7a-hydroxy-3-methyl-2,3,3a,4-tetrahydrobenzofuran-7(7aH)-one	NuBBE_2318	6.1	374.173	O. catharinensis	nubbe (Ishige, Marie; Motidome, Mario; Yoshida, Massayoshi; Gottlieb-1991)
C21H26O6	COC1C[C@]2(CC=C)[C@H](C)[C@@H](C3=CC=C(OCO4)C4=C3)[C@@](C1=O)(OC)[C@H]2O	(1R,5R,6R,7S,8S)-5-allyl-7-(benzo[d][1,3]dioxol-5-yl)-8-hydroxy-1,3-dimethoxy-6-methylbicyclo[3.2.1]octan-2-one	5c	9.1	374.173	O. veraguensis	dodson et al 1987
C22H30O5	C[C@@H]1[C@H](C2=CC(OC)=C(OC)C=C2)O[C@]3(OC)[C@]1(CC=C)C[C@@H](OC)C=C3	rel-(7R, 8S, 1'R, 3'R, 6'S)-∆8',4'-3,4,3',6'-tetramethoxy-8.1',7.O.6'-neolignan	X	6.1	374.209	O. porosa	David, Yoshida and Gottlieb, 1994
C21H28O6	C[C@@H]1[C@H](C2=CC(OC)=C(OC)C=C2)O[C@]3(O)[C@]1(CC=C)C[C@@H](OC)[C@@H]4[C@H]3O4	rel-(7R, 8S, 1'R, 3'R, 4'R, 6'R)-∆8'-4', 5'-epoxy-6'-hydroxy-3,4,3'-trimethoxy-8.1', 7.O.6'-neolignan	X	6.1	376.189	O. porosa	David, Yoshida and Gottlieb, 1994
C21H28O6	COC1C[C@](CC=C)([C@@H]2O)[C@@H](C)[C@@H]([C@@]2(OC)[C@H]1O)C3=CC(OCO4)=C4C=C3	(1S,2S,5S,6S,7R,8S)-5-allyl-7-(benzo[d][1,3]dioxol-5-yl)-1,3-dimethoxy-6-methylbicyclo[3.2.1]octane-2,8-diol	Canellin A	9.1	376.189	O. aciphylla, O. catharinensis	nubbe (Romoff, Paulete; Yoshida, Massayoshi; Gottlieb 1984)
C21H30O6	C[C@@H]1[C@H](C2=CC(OC)=C(OC)C=C2)O[C@]3(O)[C@]1(CC=C)C[C@@H](OC)[C@H](O)C3	(2R,3S,3aR,5R,6R,7aS)-3a-allyl-2-(3,4-dimethoxyphenyl)-5-methoxy-3-methylhexahydrobenzofuran-6,7a(2H)-diol	X (14a)	6.1	378.204	O. porosa	David, Yoshida and Gottlieb, 1994
C21H30O6	C[C@@H]1[C@H](C2=CC(OC)=C(OC)C=C2)O[C@]3(O)[C@]1(CC=C)C[C@@H](OC)[C@@H](O)C3	(2R,3S,3aR,5R,6S,7aS)-3a-allyl-2-(3,4-dimethoxyphenyl)-5-methoxy-3-(2R,3S,3aR,5R,6S,7aS)-3a-allyl-2-(3,4-dimethoxyphenyl)-5-methoxy-3-methylhexahydrobenzofuran-6,7a(2H)-diol	X (14b)	6.1	378.204	O. porosa	David, Yoshida and Gottlieb, 1994
C22H24O6	COC1=CC([C@@]2([H])OC3=C(CC=C)C=C4C(OCO4)=C3[C@@H]2C)=CC(OC)=C1OC	(7S,8S)-5-allyl-8-methyl-7-(3,4,5-trimethoxyphenyl)-7,8-dihydro-[1,3]dioxolo[4,5-e]benzofuran	Ococymosin	6.3	384.157	O. cymosa	Salleh & Ahmad, 2017
C22H24O6	C[C@H]1[C@@H]([C@@H]2C([C@@]1(CC=C)C=C([C@H]2OC(C)=O)OC)=O)C3=CC4=C(C=C3)OCO4	(1S,5R,6S,7S)-5-allyl-7-(benzo[d][1,3]dioxol-5-yl)-3-methoxy-6-methyl-8-oxobicyclo[3.2.1]oct-3-en-2-yl acetate	X (7b)	9.1	384.157	O. porosa	David, Yoshida and Gottlieb, 1994
C22H24O6	C[C@H]1[C@H](C2=CC(OCO3)=C3C=C2)[C@@H]4[C@@H](OC(C)=O)[C@]1(C=C(OC)C4=O)CC=C	(1R,5R,6S,7S,8R)-1-allyl-6-(benzo[d][1,3]dioxol-5-yl)-3-methoxy-7-methyl-4-oxobicyclo[3.2.1]oct-2-en-8-yl acetate	X (3b)	9.1	384.157	O. porosa	David, Yoshida and Gottlieb, 1994
C22H24O6	C[C@@H]1[C@@H](C2=CC(OCO3)=C3C=C2)[C@@H]4[C@@H](OC(C)=O)[C@]1(C=C(OC)C4=O)CC=C	(1R,5R,6R,7R,8R)-1-allyl-6-(benzo[d][1,3]dioxol-5-yl)-3-methoxy-7-methyl-4-oxobicyclo[3.2.1]oct-2-en-8-yl acetate	X (3d)	9.1	384.157	O. porosa	David, Yoshida and Gottlieb, 1994
C22H26O6	COc1c(OC)c(OC)cc([C@H]2Oc3c(O[C@@H]2C)c(OC)cc(CC=C)c3)c1	(2R, 3R)-7-allyl-5-methoxy-3-methyl-2-(3,4,5-trimethoxyphenyl)-2,3-dihydrobenzo[b][1,4]dioxine	Eusiderin A	7.1	386.173	O. costulatum, O. neesiana	DNP; Lima et al., 2025
C22H26O6	C[C@@H](OC1=C(CC=C)C=C2OCOC2=C1)CC3=CC(OC)=C(OC)C(OC)=C3	(R)-5-allyl-6-((1-(3,4,5-trimethoxyphenyl)propan-2-yl)oxy)benzo[d][1,3]dioxole	3,4-Methylenedioxy-3,4,5-trimethoxy-∆8'-8.O.6'-neolignan	7.2	386.173	O. cymosa	Salleh & Ahmad, 2017
C22H26O6	O=C1C(C(C)CC2=CC(OC)=C(OC)C(OC)=C2)(CC=C)C=C3C(OCO3)=C1	6-allyl-6-(1-(3,4,5-trimethoxyphenyl)propan-2-yl)benzo[d][1,3]dioxol-5(6H)-one	Cymosalignan A	8.1	386.173	O. cymosa	Rakotondraibe et al., 2015
C22H26O6	C[C@H]1[C@@H]([C@@H]2C([C@@]1(CC=C)CC([C@H]2OC(C)=O)OC)=O)C3=CC4=C(C=C3)OCO4	(1S,2S,5S,6S,7S)-5-allyl-7-(benzo[d][1,3]dioxol-5-yl)-3-methoxy-6-methyl-8-oxobicyclo[3.2.1]octan-2-yl acetate	X (8b)	9.1	386.173	O. porosa	David, Yoshida and Gottlieb, 1994
C22H26O6	O=C(C=C1[C@@]2(OCO1)C3)[C@]3([C@@H]([C@H]2C)C4=CC(OC)=C(C(OC)=C4)OC)CC=C	(7R,8S,1′S,3′S)-Δ8′-3,4,5-Trimethoxy-3′,4′-methylenedioxy-1′,2′,3′,6′-tetrahydro6′-oxo-7.1′-8.3′-neolignan	X	9.2	386.173	O. cymosa	Salleh & Ahmad, 2017 (Rakotondraibe et al., 2015)
C22H26O6	O=C(C=C1[C@]2(OCO1)C3)[C@@]3([C@@H]([C@@H]2C)C4=CC(OC)=C(C(OC)=C4)OC)CC=C	(7R,8R,1′R,3′R)-Δ8′-3,4,5-Trimethoxy-3′,4′-methylenedioxy-1′,2′,3′,6′-tetrahydro-6-oxo-7.1′-8.3′-neolignan	X	9.2	386.173	O. cymosa	Salleh & Ahmad, 2017 (Rakotondraibe et al., 2015)
C21H24O7	OC(C1=O)=C[C@@]([C@@H]([C@H]([C@]21OC)C3=CC(OC)=C4C(OCO4)=C3)C)(C2O)CC=C	rel-(1'R, 5'S, 6'R,7S,8R)-∆2',8'-3',6'-Dihydroxy-3,5'-dimethoxy-4,5-methylenedioxy-4'-oxo-8.1',7.5'-neolignan	X (5a)	9.1	388.152	O. porosa	Marques et al 1992
C21H24O7	O=C1OC(C2O)(OC)[C@@H](C3=CC=C(OCO4)C4=C3)[C@H](C)C2(CC=C)C(OC)=C1	(7S,8R)-6-allyl-8-(benzo[d][1,3]dioxol-5-yl)-9-hydroxy-1,5-dimethoxy-7-methyl-2-oxabicyclo[4.2.1]non-4-en-3-one	Oxaguianin	9.1a	388.153	O. aciphylla	DNP
C22H28O6	O=C1C(OC)C[C@]2(CC=C)[C@H](C)[C@@H](C3=CC(OC)=C(OC)C=C3)OC2=C1OC	(2S,3S,3aR)-3a-allyl-2-(3,4-dimethoxyphenyl)-5,7-dimethoxy-3-methyl-3,3a,4,5-tetrahydrobenzofuran-6(2H)-one	5'-methoxyporosin	6.1	388.189	O. catharinensis	Salleh & Ahmad, 2017
C22H28O6	O=C1[C@H]([C@H]([C@@H]([C@@]2(C=C1CC=C)OC)C)C3=CC(OC)=C(C(OC)=C3)OC)[C@@H]2O	(1R,5S,6S,7S,8S)-3-allyl-8-hydroxy-5-methoxy-6-methyl-7-(3,4,5-trimethoxyphenyl)bicyclo[3.2.1]oct-3-en-2-one	Ocophyllol C	9.3	388.189	O. macrophylla	Salleh & Ahmad, 2017
C22H28O6	O=C1[C@H](CC=C)C[C@@](OCO2)([C@@H](C)CC3=CC(OC)=C(OC)C(OC)=C3)C2=C1	(6R,7aR)-6-allyl-7a-((S)-1-(3,4,5-trimethoxyphenyl)propan-2-yl)-7,7a-dihydrobenzo[d][1,3]dioxol-5(6H)-one	X	8.2a	388.189	O. bullata	Ya LI et al 2018
C22H28O6	COC1=CC2(CC=C)C(C)C(OC2CC1=O)c3cc(OC)c(OC)c(OC)c3	3a-allyl-5-methoxy-3-methyl-2-(3,4,5-trimethoxyphenyl)-3,3a,7,7a-tetrahydrobenzofuran-6(2H)-one	3 Methoxy Porosin / 2c	6.1	388.189	O. macrophylla, O. porosa	DNP (Dias, Yoshida and Gottlieb, 1986)
C22H28O6	COC1CC(CC=C)([C@@H](C)C(=O)c2ccc(OC)c(OC)c2)C(=O)C(=C1)OC	6-allyl-6-((S)-1-(3,4-dimethoxyphenyl)-1-oxopropan-2-yl)-2,4-dimethoxycyclohex-2-enone	x	8.1	388.189	O. catharinensis	DNP
C21H26O7	C[C@H]([C@@](CC=C)([C@@H]1O)CC2=O)[C@@H]([C@@]1(OC)[C@H]2O)C3=CC(OCO4)=C4C(OC)=C3	(1S,2R,5S,6S,7R,8S)-5-allyl-2,8-dihydroxy-1-methoxy-7-(7-methoxybenzo[d][1,3]dioxol-5-yl)-6-methylbicyclo[3.2.1]octan-3-one	5'-methoxycanellin-C	9.1	390.168	O. catharinensis	nubbe (Haraguchi, Mitsue; Motidome, Mario; Yoshida, Massayoshi; Gottlieb-1983)
C22H30O6	COc1cc(CCCCc2cc(OC)c(OC)c(OC)c2)cc(OC)c1OC	1,4-bis(3,4,5-trimethoxyphenyl)butane	x	1	390.204	O. aciphylla	DNP
C22H30O6	C[C@@H]1[C@H](c2cc(OC)c(OC)c(OC)c2)O[C@]3(O)[C@]1(CC=C)C[C@@H](OC)C=C3	(2R,3S,3aR,5R,7aS)-3a-allyl-5-methoxy-3-methyl-2-(3,4,5-trimethoxyphenyl)-2,3,3a,4,5,7a-hexahydrobenzofuran-7a-ol	8b	6.1	390.204	O. porosa	Dias, Yoshida and Gottlieb, 1986
C22H32O6	C[C@H]1[C@]2(CC=C)[C@@](C[C@@H](O)[C@H](OC)C2)(OC)O[C@H]1C3=CC(OC)=C(OC)C=C3	(2R,3S,3aR,5R,6R,7aS)-3a-allyl-2-(3,4-dimethoxyphenyl)-5,7a-dimethoxy-3-methyloctahydrobenzofuran-6-ol	X (14c)	6.1	392.22	O. porosa	David, Yoshida and Gottlieb, 1994
C21H30O7	C[C@H]1[C@]2(CC=C)[C@@]([C@@H](O)[C@@H](O)[C@H](OC)C2)(O)O[C@H]1C3=CC(OC)=C(OC)C=C3	rel(7R, 8S, 1'R, 3'R, 4'R, 5'S,6'R)-∆8'-4',5',6'-trihydroxy-3,4,3'-trimetoxy-8.1',7.O.6'-neolignan	X (15a)	6.1	394.199	O. porosa	David, Yoshida and Gottlieb, 1994
C21H30O7	C[C@H]1[C@]2(CC=C)[C@@]([C@@H](O)[C@H](O)[C@H](OC)C2)(O)O[C@H]1C3=CC(OC)=C(OC)C=C3	(2R,3S,3aR,5R,6S,7S,7aR)-3a-allyl-2-(3,4-dimethoxyphenyl)-5-methoxy-3-methylhexahydrobenzofuran-6,7,7a(2H)-triol	X (15b)	6.1	394.199	O. porosa	David, Yoshida and Gottlieb, 1994
C22H26O7	COc1ccc(cc1OC)C(OC(=O)c2ccc(OC)c(OC)c2)C(C)C(C)=O	1-(3,4-dimethoxyphenyl)-2-methyl-3-oxobutyl 3,4-dimethoxybenzoate	x	2.1	402.168	O. foetans	Lopes, Valera 1995
C22H26O7	COc1cc(ccc1O)C2OCC3C2COC3c4cc(OC)c(OC)c(OC)c4	2-methoxy-4-(4-(3,4,5-trimethoxyphenyl)hexahydrofuro[3,4-c]furan-1-yl)phenol	4’’-O-demethylepimagnolin A	3	402.168	O. duckei	DNP
C22H26O7	O=C(C1(OC)[C@H]2O)C(C(C1C3=CC(OC)=C4C(OCO4)=C3)C)(CC=C)C=C2OC	rel-(7S,8R,l’R,3’S,4’S)-4’-Hydroxy-5,3’,5’-trimethoxy3,4‑methylenedioxy-2’-oxo-D1,3,5,5’,8’-8.1’,7.3’-neolignan	X (5)	9.1	402.168	O. neesiana	Lima et al., 2025
C22H26O7	O=C(C1(OC)[C@@H]2O)C(C(C1C3=CC(OC)=C4C(OCO4)=C3)C)(CC=C)C=C2OC	rel-(7S,8R,l’R,3’S,4’R)-4’-Hydroxy-5,3’,5’-trimethoxy3,4‑methylenedioxy-2’-oxo-D1,3,5,5’,8’-8.1’,7.3’-neolignan	X (6)	9.1	402.168	O. neesiana	Lima et al., 2025
C22H26O7	COC(C1=O)=C[C@@]([C@@H]([C@H]([C@]21OC)C3=CC(OC)=C4C(OCO4)=C3)C)(C2O)CC=C	reI-(1’R,5’S,6'R,7S,8R)-∆2’8’-6’-Hydroxy-3,5’-dimebhoxy-4,5-methylenedioxy-4’-oxo-8.1’,7.5’-neolignan	x (5b)	9.1	402.168	O. porosa	Marques et al 1992
C22H26O7	C[C@@H]([C@@](CC=C)([C@H]1O)CC([C@@H]2OC(C)=O)=O)[C@H]([C@@]21OC)C3=CC=C4C(OCO4)=C3	rel - (7S,8R,1'S,2’R,3’S,4’R)-∆8-4-Acetoxy-2’-hydroxy -3’-methoxy-3,4-methylenedtoxy - 1’,2’,3’,4’,5’,6 -tetrahydro-5’-oxo-7.3’, 8.1’-neolignan	x (4b)	9.1	402.168	O. porosa	Marques et al 1992
C22H26O7	C[C@H]1[C@@]2(CC=C)C=C(OC)[C@H](O)[C@](OC)(C2=O)[C@@H]1C3=CC(OC)=C4C(OCO4)=C3	(1S,4S,5S,6S,7R)-1-allyl-4-hydroxy-3,5-dimethoxy-6-(7-methoxybenzo[d][1,3]dioxol-5-yl)-7-methylbicyclo[3.2.1]oct-2-en-8-one	x (221)	9.1	402.168	O. costulatum, O. odorifera	Ya LI et al 2018, antonio 2020
C22H26O7	COC1=CC([C@@H]([C@@]2(CC=C)C=C3OC)[C@@H](C)[C@]([C@H]2O)(OC)C3=O)=CC4=C1OCO4	(+)-(7S,8R,1′S,2′S,3′R)-Δ8′-2′-Hydroxy-5,3′,5′-trimethoxy-3,4-methylenedioxy-1′,2′,3′,4′-tetrahydro-4′-oxo-7.1′,8.3′-neolignan	X (14)	9.2	402.168	O. aciphylla	Totini et al 2024
C22H26O7	COC1=CC([C@@H]([C@]2(OC)C=C3CC=C)[C@@H](C)[C@@]([C@@H]2O)(OC)C3=O)=CC4=C1OCO4	(−)-(7S,8R,3′R,4′R,5′S)-Δ8′-4′-Hydroxy-5,3′,5′-trimethoxy-3,4-methylenedioxy-3′,4′,5′,6′-tetrahydro-6′-oxo-7.3′,8.5′-neolignan	X (9)	9.3	402.168	O. aciphylla	Totini et al 2024
C22H26O7	C[C@@H]1[C@H]([C@]2([C@H]([C@@]1(C=C(C2=O)CC=C)OC)O)OC)C3=CC4=C(C(=C3)OC)OCO4	1R,5R,6R,7S,8S)-3-allyl-8-hydroxy-1,5-dimethoxy-7-(7-methoxybenzo[d][1,3]dioxol-5-yl)-6-methylbicyclo[3.2.1]oct-3-en-2-one	Cinerin C isomer	9.2	402.168	O. heterochroma	DNP
C23H30O6	COC1=CC=C(C=C1[C@H]2O[C@H](C3=CC(OC)=C(OC)C(OC)=C3)[C@H](C)[C@@H]2C)OC	(2S,3S,4R,5S)-2-(2,5-dimethoxyphenyl)-3,4-dimethyl-5-(3,4,5-trimethoxyphenyl)tetrahydrofuran	x (27)	2	402.204	O. foetans	Ya LI et al 2018
C23H30O6	COC1=CC(C[C@H](C)OC2=C(OC)C=C(CC=C)C=C2OC)=CC(OC)=C1OC	(S)-5-allyl-1,3-dimethoxy-2-((1-(3,4,5-trimethoxyphenyl)propan-2-yl)oxy)benzene	Virolongin B	7.2	402.204	O. cymosa	Salleh & Ahmad, 2017
C23H30O6	COC(C(OC)=C1)=C(OC)C=C1[C@H](O2)[C@H](C)[C@H](C)[C@@H]2C3=C(OC)C=CC(OC)=C3	(2R,3S,4R,5R)-2-(2,5-dimethoxyphenyl)-3,4-dimethyl-5-(3,4,5-trimethoxyphenyl)tetrahydrofuran	2	2	402.204	O. foetans	Lopes, Valera 1995
C22H28O7	COC1=C2C(OCO2)=CC([C@H]3[C@]4(OC)[C@@H](O)[C@@H](OC)C[C@@](CC=C)(C4=O)[C@@H]3C)=C1	(1S,2S,3S,5R,6R,7S)-5-allyl-2-hydroxy-1,3-dimethoxy-7-(7-methoxybenzo[d][1,3]dioxol-5-yl)-6-methylbicyclo[3.2.1]octan-8-one	x (189)	9.1	404.183	O. costulatum	Ya LI et al 2018
C22H28O7	C=CC[C@]1([C@@H]2O)[C@@](C)([H])[C@@]([C@]2(OC)[C@](O)([H])C(OC)=C1)([H])C3=CC(OCO4)=C4C(OC)=C3	(7S,8R,1'S,2'S,3'R,4'S)-∆8'-2',4'-Dihydroxy-3,3',5'-trimethoxy-4,5-methylenedioxy-1',2',3',4'-tetrahydro-7.3',8.1'-neolignin	x	9.1	404.183	O. veraguensis	khan et al 1987
C22H28O7	COC1=CC([C@@H]2[C@@H](C)[C@@]3(OC)[C@@H](O)[C@H](CC=C)C[C@]2(OC)C3=O)=CC4=C1OCO4	(+)-(7S,8R,1′R,3′R,5′R,6′S)-Δ8′-6′-Hydroxy-5,3′,5′-trimethoxy-3,4-methylenedioxy-1′,2′,3′,4′,5′,6'-hexahydro-4′-oxo-7.3′,8.5′-neolignan	X (2)	9.3	404.183	O. aciphylla	Totini et al 2024
C22H28O7	COC1=CC([C@@H]([C@]2(OC)C[C@H]3CC=C)[C@@H](C)[C@@]([C@@H]2O)(OC)C3=O)=CC4=C1OCO4	(−)-(7S,8R,1′R,3′R,4′R,5′S)-Δ8′-4′-Hydroxy-5,3′,5′-trimethoxy-3,4-methylenedioxy-1′,2′,3′,4′,5′,6′-hexahydro-6′-oxo-7.3′,8.5′-neolignan	X (6)	9.3	404.183	O. aciphylla	Totini et al 2024
C22H30O7	COC1C[C@@]2([C@@H](C([C@@]([C@H]2O)(C1=O)OC)c3cc(OC)c(OC)c(O)c3)C)CC=C	(1R,5R,6R,8S)-5-allyl-8-hydroxy-7-(3-hydroxy-4,5-dimethoxyphenyl)-1,3-dimethoxy-6-methylbicyclo[3.2.1]octan-2-one	x	9.1	406.199	O. veraguensis	dodson et al 1987
C22H30O7	COC1=C(O)C(OC)=CC([C@@H]2[C@@H](C)[C@@]3(OC)[C@@H](O)[C@H](CC=C)C[C@]2(OC)C3=O)=C1	(+)-(7S,8R,1′R,3′R,5′R,6′S)-Δ8′-4,6′-Dihydroxy-3,5,3′,5′-tetramethoxy-1′,2′,3′,4,′5′,6′-hexahydro-4′-oxo-7.3′,8.5′-neolignan	X (3)	9.3	406.199	O. aciphylla	Totini et al 2024
C23H26O7	CC(O[C@H]1[C@@]2(C=C(C([C@]1([C@@H]([C@H]2C)C3=CC=C(OCO4)C4=C3)OC)=O)OC)CC=C)=O	(7S,8R,1'S,2'S,3'R)-∆8'-2'-Acetoxy-3',5'-dimethoxy-3,4-methylenedioxy-1',2',3',4'-tetrahydro-4'-oxo-7.3',8.1'-neolignan	x (1a)	9.1	414.168	O. veraguensis	dodson et al 1987
C23H28O7	C=CC[C@]1(C=C2OC)[C@@H]([C@@]([C@@H]2O)([C@@H]([C@H]1C)C3=CC(OCO4)=C4C=C3)OC)OC(C)=O	(75,8R,1'S,2'S,3'R,4'S)-∆8'-2'-Acetoxy-3',5'-dimethoxy-4-hydroxy-3,4-methylenedioxy-1',2',3',4-tetrahydro-7.3',8.1'-neolignan	x (1b)	9.1	416.183	O. veraguensis	dodson et al 1987
C23H28O7	C=CC[C@]1(CC2OC)[C@@H]([C@@](C2=O)([C@@H]([C@H]1C)C3=CC(OCO4)=C4C=C3)OC)OC(C)=O	(7S,8R,1'R,2'R,3'S)-∆8'-2'-Acetoxy-3',5'-dimethoxy-3,4-methylenedioxy-1',2',3',4'-tetrahydro-4'-oxo-7.3',8.1'-neolignan	x (5a)	9.1	416.183	O. veraguensis	dodson et al 1987
C23H28O7	C[C@@H]([C@@](CC=C)([C@H]1O)C=C(OC)[C@@H]2OC(C)=O)[C@H]([C@@]21OC)C3=CC=C4C(OCO4)=C3	(1S,2S,5R,6R,7S,8R)-5-allyl-7-(benzo[d][1,3]dioxol-5-yl)-8-hydroxy-1,3-dimethoxy-6-methylbicyclo[3.2.1]oct-3-en-2-yl acetate	x (1a)	9.1	416.183	O. porosa, O. elegans	Marques et al 1992, DNP
C23H28O7	C[C@H](C1(C=C(OC)[C@H](OC(C)=O)C2(OC)C1O)CC=C)[C@@H]2C3=CC4=C(C=C3)OCO4	(2S,6S,7R)-5-allyl-7-(benzo[d][1,3]dioxol-5-yl)-8-hydroxy-1,3-dimethoxy-6-methylbicyclo[3.2.1]oct-3-en-2-yl acetate	x (NuBBE_2311)	9.1	416.183	O. catharinensis	nubbe (Haraguchi, Mitsue; Motidome, Mario; Yoshida, Massayoshi; Gottlieb-1983)
C22H26O8	COc1cc(cc(OC)c1O)[C@@H]2OC[C@@H]3[C@H]2CO[C@H]3c4cc(OC)c(O)c(OC)c4	4,4'-((1S,3aR,4S,6aR)-hexahydrofuro[3,4-c]furan-1,4-diyl)bis(2,6-dimethoxyphenol)	Syringaresinol	3	418.163	O. duckei	DNP
C23H30O7	COC1=CC([C@@H]([C@]2(OC)[C@@H]3O)[C@@H](C)[C@]3(CC=C)C=C(OC)C2=O)=CC(OC)=C1OC	(1S,5R,6R,7S,8R)-5-allyl-8-hydroxy-1,3-dimethoxy-6-methyl-7-(3,4,5-trimethoxyphenyl)bicyclo[3.2.1]oct-3-en-2-one	X (16)	9.1	418.199	O. aciphylla	Totini et al 2024
C23H30O7	COC1=CC([C@@H]([C@@]2(CC=C)C=C3OC)[C@@H](C)[C@]([C@H]2O)(OC)C3=O)=CC(OC)=C1OC	(+)-(7S,8R,1′S,2′S,3′R)-Δ8′-2′-Hydroxy-3,4,5,3′,5′-pentamethoxy-1′,2′,3′,4′-tetrahydro-4′-oxo-7.1′,8.3′-neolignan	X (15)	9.2	418.199	O. aciphylla	Totini et al 2024
C23H30O7	COC1=C(OC)C(OC)=CC([C@@H]([C@@]2(OC)[C@H]3O)[C@@H](C)[C@@]3(OC)C=C(CC=C)C2=O)=C1	(1R,5R,6R,7S,8S)-3-allyl-8-hydroxy-1,5-dimethoxy-6-methyl-7-(3,4,5-trimethoxyphenyl)bicyclo[3.2.1]oct-3-en-2-one	Nectamazin A (1)	9.3	418.199	O. aciphylla	Totini et al 2024
C23H30O7	COC1=CC([C@@H]2[C@@H](C)[C@@]3(OC)C=C(CC=C)[C@H](O)[C@]2(OC)C3=O)=CC(OC)=C1OC	(+)-(7S,8R,2′S,3′S,5′R)-Δ8′-2′-Hydroxy-3,4,5,3′,5′-pentamethoxy2′,3′,4′,5′-tetrahydro-4′-oxo-7.3′,8.5-Neolignan	X (12)	9.3	418.199	O. aciphylla	Totini et al 2024
C23H30O7	O=C1[C@@H](C[C@]2(CC=C)[C@@H]([C@@H](OC2=C1OC)OCC3=CC(OC)=C(C=C3)OC)C)OC	(7R,8S,1’R,3’R)-∆5’,8’-3,4,3’,5’-Tetramethoxy-4’-oxo-8.1’, 7.O.6’-neolignan	X (NuBBE_2319)	6.1*	418.199	O. catharinensis	nubbe (Ishige, Marie; Motidome, Mario; Yoshida, Massayoshi; Gottlieb-1991)
C24H34O6	COc1cc(C[C@@H](C)C(C)Cc2cc(OC)c(OC)c(OC)c2)cc(OC)c1OC	5,5'-((2S)-2,3-dimethylbutane-1,4-diyl)bis(1,2,3-trimethoxybenzene)	threo-diarylbutane	1	418.236	O. aciphylla, O. macrophylla	DNP
C24H34O6	COC1=CC(C[C@@H]([C@H](CC2=CC(OC)=C(OC)C(OC)=C2)C)C)=CC(OC)=C1OC	5,5'-((2S,3S)-2,3-dimethylbutane-1,4-diyl)bis(1,2,3-trimethoxybenzene)	erythro-diarylbutane	1	418.236	O. macrophylla	Salleh & Ahmad, 2017
C22H28O8	OC1=C(OC)C=C2C[C@@H](CO)[C@H](CO)[C@@H](C3=CC(OC)=C(O)C(OC)=C3)C2=C1OC	((1S,2R,3R)-7-hydroxy-1-(4-hydroxy-3,5-dimethoxyphenyl)-6,8-dimethoxy-1,2,3,4-tetrahydronaphthalene-2,3-diyl)dimethanol	Lyonyresinol	5	420.178	O. minarum	Salleh & Ahmad, 2017
C23H32O7	COC1=C(OC)C(OC)=CC([C@@H]2[C@@H](C)[C@@]3(OC)[C@@H](O)[C@H](CC=C)C[C@]2(OC)C3=O)=C1	(+)-(7S,8R,1′R,3′R,5′R,6′S)-Δ8′-6′-Hydroxy-3,4,5,3′,5′-pentamethoxy-1′,2′,3′,4′,5′,6'-hexahydro-4′-oxo-7.3′,8.5′-neolignan	X (4)	9.3	420.215	O. aciphylla	Totini et al 2024
C24H28O7	C[C@H]1[C@@H](C2C(C1(CC=C)C=C([C@H]2OC(C)=O)OC)OC(C)=O)C3=CC4=C(C=C3)OCO4	(2S,6S,7S)-5-allyl-7-(benzo[d][1,3]dioxol-5-yl)-3-methoxy-6-methylbicyclo[3.2.1]oct-3-ene-2,8-diyl diacetate	X (4c)	9.1	428.183	O. porosa	David, Yoshida and Gottlieb, 1994
C23H26O8	COc1cc(cc(OC)c1OC)[C@@H]2OC[C@@H]3[C@H]2CO[C@H]3c4cc(OC)c5OCOc5c4	6-[(3S,3aR,6S,6aR)-6-(3,4,5-trimethoxyphenyl)-1,3,3a,4,6,6a-hexahydrofuro[3,4-c]furan-3-yl]-4-methoxy-1,3-benzodioxole	Sesartemin	3	430.163	O. duckei	DNP
C23H26O8	COc1cc(cc(OC)c1OC)[C@@H]2OC[C@@H]3[C@H]2COC3c4cc(OC)c5OCOc5c4	6-[(3aR,6S,6aR)-6-(3,4,5-trimethoxyphenyl)-1,3,3a,4,6,6a-hexahydrofuro[3,4-c]furan-3-yl]-4-methoxy-1,3-benzodioxole	Episesartemin A	3	430.163	O. duckei	DNP (L.C.S.L. Morais et al 2008)
C24H30O7	O=C(C)O[C@@H]1[C@@](OC)(C(C(OC)=C[C@]21CC=C)=O)[C@H](C3=CC=C(OC)C(OC)=C3)[C@H]2C	(7S,8R,1'S,2'S,3'R)-∆8'-2'-Acetoxy-3',5',3,4-tetramethoxy-1',2',3',4'-tetrahydro-4'-oxo-7.3',8.1'-neolignan	X (2a)	9.1	430.199	O. veraguensis	dodson et al 1987
C24H30O7	O=C(C)O[C@@H]1C(OC)=C[C@]([C@H]([C@@H]([C@@]21OC)C3=CC=C(OC)C(OC)=C3)C)(C2=O)CC=C	rel-(1'R,4’R,5’R,7R,8S)- ∆2',8'-4’-Acetoxy-3,4,3’,5’- tetramethoxy-6’-oxo-8.1’,7.5'-neolignan	X (3b)	9.1	430.199	O. porosa	Marques et al 1992
C23H28O8	COc1cc(cc(OC)c1O)C2OCC3C2COC3c4cc(OC)c(OC)c(OC)c4	2,6-dimethoxy-4-(4-(3,4,5-trimethoxyphenyl)hexahydrofuro[3,4-c]furan-1-yl)phenol	4’-Odemethylepiyangambin	3	432.178	O. duckei	DNP
C23H28O8	OC([C@]([C@H]1OC(C)=O)([C@@H]2C3=CC(OC)=C(OCO4)C4=C3)OC)[C@](CC=C)([C@@H]2C)CC1=O	rel-(7S,8R,1’R,2’R,3’S,4’S)-∆8-4’-Acetoxy -2’-hydroxy-3,3’,5’-trimethoxy -4,5-methylenedtoxy - 1’,2’,3’,4’ - f&uhydro-7 3’,8 1’-neolignan	x (4b)	9.1	432.178	O. porosa, O. odorifera	Marques et al 1992
C23H28O8	COc1cc(cc(O)c1OC)C2OCC3C2COC3c4cc(OC)c(OC)c(OC)c4	2,3-dimethoxy-5-(4-(3,4,5-trimethoxyphenyl)hexahydrofuro[3,4-c]furan-1-yl)phenol	x	3	432.179	O. duckei	DNP
C24H32O7	C=CC[C@@]1(CC2OC)C([C@](C2=O)([C@@H]([C@H]1C)C3=CC(OC)=C(OC)C=C3)OC)OC(C)=O	(7S,8R,1'R,2'R,3'S)-∆8'-2'-Acetoxy-3',5',3',4'-tetramethoxy-1',2',3',4'-tetrahydro-4'-охо-7.3',8.1'-neolignan	x (6a)	9.1	432.215	O. veraguensis	dodson et al 1987
C23H30O8	COC1=CC([C@@H]2[C@@H](C)[C@](OC)(OC3=O)C=C(CC=C)[C@H](O)[C@@]23OC)=CC(OC)=C1OC	(+)-(7S,8R,2′S,3′S,5′S)-Δ8′-2′-Hydroxy-3,4,5,3′,5′-pentamethoxy-2′,3′,4′,5′-tetrahydro-4′,5′-olide-7.3′,8.5′-neolignan	X (13)	9.3a	434.194	O. aciphylla	Totini et al 2024
C24H34O7	CO[C@@H]1C[C@]2(CC=C)[C@H](C)[C@@H](O[C@@]2(OC)C[C@H]1OC(C)=O)C3=CC=C(OC)C(OC)=C3	(2R,3S,3aR,5R,6R,7aS)-3a-allyl-2-(3,4-dimethoxyphenyl)-5,7a-dimethoxy-3-methyloctahydrobenzofuran-6-yl acetate	x (14d)	6.1	434.231	O. porosa	David, Yoshida and Gottlieb, 1994
C24H26O8	CO[C@@](C1OC(C)=O)(C(C(OC(C)=O)=C[C@]12CC=C)=O)[C@H]([C@@H]2C)C3=CC4=C(C=C3)OCO4	(1R,5S,6R,7S)-1-allyl-6-(benzo[d][1,3]dioxol-5-yl)-5-methoxy-7-methyl-4-oxobicyclo[3.2.1]oct-2-ene-3,8-diyl diacetate	x (NuBBE_2308)	9.1	442.163	O. catharinensis	nubbe (Haraguchi, Mitsue; Motidome, Mario; Yoshida, Massayoshi; Gottlieb-1983)
C24H28O8	O=C(C)OC1[C@](OC)(C(C(OC)=C[C@@]21CC=C)=O)[C@H](C3=CC(OC)=C4C(OCO4)=C3)[C@H]2C	(7S,8R,1'S,2'S,3'R)-∆8'-Acetoxy-3',5',3-trimethoxy-4,5-methylenedioxy-1',2',3',4'-tetrahydro-4'-охо-7.3',8.1'-neolignan	x (5b - marques et al 1992)	9.1	444.178	O. porosa, O. veraguensis	Marques et al 1992, dodson et al 1986
C24H28O8	CC(O[C@H]1[C@@](C2=O)(OC)[C@@H](C3=CC(OC)=C(OCO4)C4=C3)[C@H](C)[C@@]2(CC=C)C=C1OC)=O	reI-(1’R,4’S,5'R,7S,8R)-∆2',8'-4'-Acetoxy-3,3’,5'-trimethoxy-4,5-methylenedioxy-6’-oxo-8.1’,7.5’-neolignan	x (2c)	9.1	444.178	O. porosa	Marques et al 1992
C24H28O8	COC1=CC([C@@H]([C@]2(OC)C=C3CC=C)[C@@H](C)[C@@]([C@@H]2OC(C)=O)(OC)C3=O)=CC4=C1OCO4	(−)-(7S,8R,3′R,4′R,5′S)-Δ8′-4′-Acetoxy-,5,3′,5′-trimethoxy-3,4-methylenedioxy-3′,4′,5′,6′-tetrahydro-6′-oxo-7.3′,8.5′-neolignan	X (8)	9.3	444.178	O. aciphylla	Totini et al 2024
C24H30O8	COC1=C(OC)C(OC)=CC([C@@H]2OCC3C2CO[C@H]3C4=CC(OC)=C(OC)C(OC)=C4)=C1	(1R,4R)-1,4-bis(3,4,5-trimethoxyphenyl)hexahydrofuro[3,4-c]furan	Yangambin	3	446.194	O. duckei, O. heterochroma	Salleh & Ahmad, 2017. L.C.S.L. Morais et al 2008
C24H30O8	O=C(C)O[C@H]1C(OC)=C[C@@]([C@@H]([C@H]([C@]21OC)C3=CC(OC)=C4C(OCO4)=C3)C)(C2O)CC=C	(1S,2S,5R,6R,7S)-5-allyl-8-hydroxy-1,3-dimethoxy-7-(7-methoxybenzo[d][1,3]dioxol-5-yl)-6-methylbicyclo[3.2.1]oct-3-en-2-yl acetate	x (1b)	9.1	446.194	O. porosa, O. odorifera	Marques et al 1992, antonio2020
C24H30O8	COC1=CC([C@@H]([C@]2(OC)C[C@H]3CC=C)[C@@H](C)[C@@]([C@@H]2OC(C)=O)(OC)C3=O)=CC4=C1OCO4	(−)-(7S,8R,1′R,3′R,4′R,5′S)-Δ8′-4′-Acetoxy-,5,3′,5′-trimethoxy-3,4-methylenedioxy-1′,2′,3′,4′,5′,6′-hexahydro-6′-oxo-7.3′,8.5′-neolignan	X (5)	9.3	446.194	O. aciphylla	Totini et al 2024
C24H30O8	COc1c(OC)c(OC)cc([C@@H]2OC[C@]3([H])[C@@]2([H])CO[C@@H]3c4cc(OC)c(OC)c(OC)c4)c1	(1R,3aS,4S,6aS)-1,4-bis(3,4,5-trimethoxyphenyl)hexahydrofuro[3,4-c]furan	Epiyangambin	3	446.195	O. duckei	L.C.S.L. Morais et al 2008
C24H32O8	COC1=CC([C@@H]2[C@@H](C)[C@@]3(OC)[C@@H](O)[C@H](CC=C)C[C@]2(OC)[C@H]3OC(C)=O)=CC4=C1OCO4	(−)-(7S,8R,1′R,3′R,4′R,5′R,6′S)-Δ8′-4′-Acetoxy-6′-hydroxy-5,3′,5′-trimethoxy-3,4-methylenedioxy-1′,2′,3′,4′,5′,6′-hexahydro7.3′,8.5′-neolignan	X (7)	9.3	448.21	O. aciphylla	Totini et al 2024
C25H30O8	COC1=CC2([C@H]([C@@H](C([C@@H]1OC(C)=O)(C2OC(C)=O)OC)C3=CC=C4OCOC4=C3)C)CC=C	(2R,6S,7R)-5-allyl-7-(benzo[d][1,3]dioxol-5-yl)-1,3-dimethoxy-6-methylbicyclo[3.2.1]oct-3-ene-2,8-diyl diacetate	x (NuBBE_2312)	9.1	458.194	O. catharinensis	nubbe (Haraguchi, Mitsue; Motidome, Mario; Yoshida, Massayoshi; Gottlieb-1983)
C25H32O8	O=C(C)OC1[C@@](OC)(C(C(OC)=C[C@]21CC=C)=O)[C@H](C3=CC(OC)=C(OC)C(OC)=C3)[C@H]2C	(7S,8R,1'S,2'S,3'R)-∆8'-2'-Acetoxy-3',5',3,4,5-pentamethoxy-1',2',3',4'-tetrahydro-4'-oxo-7.3',8.1'-neolignan	x (3a)	9.1	460.21	O. veraguensis	dodson et al 1987
C25H32O8	COC1=CC2(CC=C)C(C)C(c3cc(OC)c(OC)c(OC)c3)C(OC)(C1OC(C)=O)C2=O	5-allyl-1,3-dimethoxy-6-methyl-8-oxo-7-(3,4,5-trimethoxyphenyl)bicyclo[3.2.1]oct-3-en-2-yl acetate	x	9.1	460.21	O. porosa, O. odorifera	Marques et al 1992, antonio2020
C25H32O8	COC1=C(OC)C(OC)=CC([C@@H]([C@@]2(OC)[C@H]3OC(C)=O)[C@@H](C)[C@@]3(OC)C=C(CC=C)C2=O)=C1	(−)-(7S,8R,3′R,4′S,5′S)-Δ8′-4′-Acetoxy-3,4,5,3′,5′-pentamethoxy-2′,3′,4′,5′-tetrahydro-2′-oxo-7.3′,8.5′-neolignan	X (11)	9.3	460.21	O. aciphylla	Totini et al 2024
C24H30O11	COC1=CC([C@@H]([C@]2(OC)C[C@]3(O)CC(CO)=O)[C@@H](C)[C@@]([C@@H]2OC(C)=O)(OC)C3=O)=CC4=C1OCO4	(−)-(7S,8R,1′S,3′R,4′R,5′S)-4′-Acetoxy-1′,9′-dihydroxy-5,3′,5′-trimethoxy-3,4-Methylenedioxy-1′,2′,3′,4′,5′,6′-hexahydro-6′,8′-dioxo-7.3′,8.5′-neolignan	X (10)	9.3	494.179	O. aciphylla	Totini et al 2024
C40H40O10	O=C1[C@@]2(OC)[C@H](C3=CC=C(OCO4)C4=C3)C(C)[C@@](C2=O)(CC=C)C5C1C([C@@]6(CC=C)C(C)[C@H](C7=CC=C(OCO8)C8=C7)[C@]9(OC)C6=O)C5C9=O	(1R,3R,4R,6S,8S,9S)-1,6-diallyl-3,8-bis(benzo[d][1,3]dioxol-5-yl)-4,9-dimethoxy-2,7-dimethyloctahydro-1,4:6,9-dimethanocyclobuta[1,2:3,4]di[7]annulene-5,10,11,12(2H,5aH,5bH,10aH)-tetraone	Byclolignan dimer	9.1b	680.262	O. catharinensis	Salleh & Ahmad, 2017 (Funasaki et al., 2009)
C42H44O12	O=C1[C@@]2(OC)[C@H](C3=CC(OC)=C(OCO4)C4=C3)C(C)[C@@](C2=O)(CC=C)C5C1C([C@@]6(CC=C)C(C)[C@H](C7=CC(OC)=C(OCO8)C8=C7)[C@]9(OC)C6=O)C5C9=O	(1R,3R,4R,6S,8S,9S)-1,6-diallyl-4,9-dimethoxy-3,8-bis(7-methoxybenzo[d][1,3]dioxol-5-yl)-2,7-dimethyloctahydro-1,4:6,9-dimethanocyclobuta[1,2:3,4]di[7]annulene-5,10,11,12(2H,5aH,5bH,10aH)-tetraone	Byclolignan methpxydimer	9.1b	740.283	O. catharinensis	Salleh & Ahmad, 2017 (Funasaki et al., 2009)
C42H44O12	O=C1[C@@]2(C([C@@H]([C@](CC=C)(C3[C@]1(OC)[C@]4([H])[C@@]5([C@@H]([C@H]([C@@](C5=O)(C([C@]34OC)=O)OC)c6cc7c(OCO7)cc6)C)CC=C)C2=O)C)c8cc9c(OCO9)cc8)OC	(1R,2S,4S,5aS,5bR,6S,7R,8S,9R,10aR)-1,6-diallyl-3,8-bis(benzo[d][1,3]dioxol-5-yl)-4,5a,9,10a-tetramethoxy-2,7-dimethyloctahydro-1,4:6,9-dimethanocyclobuta[1,2:3,4]di[7]annulene-5,10,11,12(2H,5aH,5bH,10aH)-tetraone	methoxy Cyclolignan dimer	9.1b	740.284	O. catharinensis	DNP

## Sheet: Table S3.1
Species	new species_ALK_Katchborian-Neto et al 2024	all species
1. O. aciphylla	1. O. aciphylla (AY II)	1. O. aciphylla
2. O. bullata	2. O. bicolor (BI II)	2. O. bicolor
3. O. catharinensis	3. O. caesia (CA I)	3. O. bullata
4. O. costulatum	4. O. calliscypha (CL I)	4. O. caesia
5. O. cymbarum	5. O. catharinensis (CT II)	5. O. calliscypha
6. O. cymosa	6. O. complicata (CM II)	6. O. catharinensis
7. O. duckei	7. O. corymbosa (CO II)	7. O. complicata
8. O. elegans	8. O. diospyrifolia (DO II)	8. O. costulatum
9. O. foetans	9. O. dispersa (DI I)	9. O. corymbosa
10. O. heterochroma	10. O. divaricata (DV II)	10. O. cymbarum
11. O. macrophylla	11. O. elegans (EL II)	11. O. cymosa
12. O. minarum	12. O. felix (FE I)	12. O. diospyrifolia
13. O. odorifera	13. O. indecora (IN II)	13. O. dispersa
14. O. porosa	14. O. lanceolata (LN II)	14. O. divaricata
15. O. simulans	15. O. lanata (LA II)	15. O. duckei
16. O. usambarensis	16. O. laxa (LX I)	16. O. elegans
17. O. veraguensis	17. O. lobbii (LO II)	17. O. felix
18. O. neesiana	18. O. nectandrifolia (NE II)	18. O. foetans
	19. O. nitidula (NT I)	19. O. heterochroma
	20. O. porosa (PR II)	20. O. indecora
	21. O. pretiosa (PT II)	21. O. lanceolata
	22. O. puberula (PU I)	22. O. lanata
	23. O. pulchra (PH II)	23. O. laxa
	24. O. spectabilis (SP I)	24. O. lobbii
	25. O. tabacifolia (TA I)	25. O. macrophylla
	26. O. tenuiflora (TE II)	26. O. minarum
	27. O. teleiandra (TL II)	27. O. nectandrifolia
	28. O. tristis (TR I)	28. O. nitidula
	29. O. vaccinioides (VA I)	29. O. odorifera
	30. O. variabilis (VR I)	30. O. porosa
	31. O. velutina (VL II)	31. O. pretiosa
		32. O. puberula
		33. O. pulchra
		34. O. simulans
		35. O. spectabilis
		36. O. tabacifolia
		37. O. tenuiflora
		38. O. teleiandra
		39. O. tristis
		40. O. usambarensis
		41. O. vaccinioides
		42. O. variabilis
		43. O. velutina
		44. O. veraguensis
		45. O. neesiana

## Sheet: Table S4
ID	FM	SMILES	CHEMICAL_NAME	USUAL_NAME	CORE	m/z	SPECIE	REFERENCE
1	C15H10O5	Oc1ccc(cc1)C2=CC(=O)c3c(O)cc(O)cc3O2	5,7-dihydroxy-2-(4-hydroxyphenyl)-4H-chromen-4-one	Apigenin	1	270.053	O. canaliculata	ananda2020 NPR
2	C15H10O6	Oc1cc(O)c2C(=O)C(=C(Oc2c1)c3ccccc3O)O	3,5,7-trihydroxy-2-(2-hydroxyphenyl)chromen-4-one	Datiscetin	2	286.048	O. canaliculata, O. delicata	ananda2020 NPR
3	C15H10O6	Oc1cc(O)c2C(=O)C=C(Oc2c1)c3ccc(O)c(O)c3	2-(3,4-dihydroxyphenyl)-5,7-dihydroxychromen-4-one	Luteolin	2	286.048	O. canaliculata, O. minarum, O. caudata	ananda 2020 NPR, belarmino2019
4	C15H10O6	Oc1ccc(cc1)C2=C(O)C(=O)c3c(O)cc(O)cc3O2	3,5,7-trihydroxy-2-(4-hydroxyphenyl)chromen-4-one	Kaempferol	2	286.048	O. notata, O. acutifolia, O. guianensis, O. paranaensis	Salleh & Ahmad, 2017; antonio2020, gribner2020
5	C15H12O6	O=C1C(O)C(C2=CC=C(O)C=C2)OC3=C1C(O)=CC(O)=C3	3,5,7-trihydroxy-2-(4-hydroxyphenyl)-2,3-dihydrochromen-4-one	Dihydrokaempferol (Aromadendrol)	2	288.063	O. canaliculata	antonio2020 NPR
6	C15H14O6	O[C@@H]1Cc2c(O)cc(O)cc2O[C@@H]1c3ccc(O)c(O)c3	(2R,3R)-2-(3,4-dihydroxyphenyl)-3,4-dihydro-2H-chromene-3,5,7-triol	(-)-Epicatechin	7.1	290.079	O. notata, O. paranaensis, O. delicata	Salleh & Ahmad, 2017, gribner2020
7	C15H14O6	O[C@H]1Cc2c(O)cc(O)cc2O[C@@H]1c3ccc(O)c(O)c3	(2R,3S)-2-(3,4-dihydroxyphenyl)-3,4-dihydro-2H-chromene-3,5,7-triol	(+)-catechin	7.1	290.079	O. notata, O. neesiana, O. delicata	Salleh & Ahmad, 2017; Lima et al 2025; ananda2024
8	C17H14O5	COc1ccc2C(=O)C=C(Oc2c1)c3ccc(OC)c(O)c3	2-(3-hydroxy-4-methoxyphenyl)-7-methoxy-4H-chromen-4-one	7,4’-dimethoxy-3’-hydroxyflavone	1	298.084	O. caudata	archila2018
9	C15H10O7	Oc1cc(O)c2C(=O)C(=C(Oc2c1)c3ccc(O)c(O)c3)O	2-(3,4-dihydroxyphenyl)-3,5,7-trihydroxychromen-4-one	Quercetin	2	302.043	O. notata, O. guianensis, O. minarum, O. caudata, O. paranaensis	Salleh & Ahmad, 2017; belarmino, 2019, gribner2020
10	C15H12O7	O[C@@H]1[C@H](Oc2cc(O)cc(O)c2C1=O)c3ccc(O)c(O)c3	(2R,3R)-2-(3,4-dihydroxyphenyl)-3,5,7-trihydroxy-2,3-dihydrochromen-4-one	Taxifolin	5	304.058	O. minarum, O. canaliculata, O. delicata	Salleh & Ahmad, 2017, antonio 2020
11	C19H18O7	COc1cc(O)c2C(=O)C=C(Oc2c1)c3cc(OC)c(OC)c(OC)c3	5-hydroxy-7-methoxy-2-(3,4,5-trimethoxyphenyl)chromen-4-one	Corymbosin	1	358.105	O. corymbosa	DNP
12	C20H18O10	O=C1C(OC2C(C(C(CO2)O)O)O)=C(OC3=CC(O)=CC(O)=C31)C4=CC=C(C=C4)O	5,7-dihydroxy-2-(4-hydroxyphenyl)-3-(3,4,5-trihydroxyoxan-2-yl)oxychromen-4-one	kaempferol-3-O-pentoside	3	418.09	O. notata; O. guianensis, O delicata	pereira2020; antonio2020 RSC, antonio2024
13	C21H20O10	OC[C@H]1O[C@H]([C@H](O)[C@@H](O)[C@@H]1O)c2c(O)cc3OC(=CC(=O)c3c2O)c4ccc(O)cc4	5,7-dihydroxy-2-(4-hydroxyphenyl)-6-((2S,3R,4R,5S,6R)-3,4,5-trihydroxy-6-(hydroxymethyl)tetrahydro-2H-pyran-2-yl)-4H-chromen-4-one	Isovitexin	9.2	432.106	O. nutans	betim,2021
14	C21H20O10	OC[C@H]1O[C@H]([C@H](O)[C@@H](O)[C@@H]1O)c2c(O)cc(O)c3C(=O)C=C(Oc23)c4ccc(O)cc4	5,7-dihydroxy-2-(4-hydroxyphenyl)-8-((2S,3R,4R,5S,6R)-3,4,5-trihydroxy-6-(hydroxymethyl)tetrahydro-2H-pyran-2-yl)-4H-chromen-4-one	Vitexin	9.1	432.106	O. nutans	betim,2021
15	C21H20O10	C[C@@H]1O[C@@H](OC2=C(Oc3cc(O)cc(O)c3C2=O)c4ccc(O)cc4)[C@H](O)[C@H](O)[C@H]1O	5,7-dihydroxy-2-(4-hydroxyphenyl)-3-[(2S,3R,4R,5R,6S)-3,4,5-trihydroxy-6-methyloxan-2-yl]oxychromen-4-one	Kaempferol deoxy-hexoside (Afzelin)	3	432.106	O. notata; O. delicata	Salleh & Ahmad, 2017; Garrett 2012;Borges Costa 2024
16	C20H18O11	C1C(C(C(C(O1)OC2=C(OC3=CC(=CC(=C3C2=O)O)O)C4=CC(=C(C=C4)O)O)O)O)O	2-(3,4-dihydroxyphenyl)-5,7-dihydroxy-3-(3,4,5-trihydroxyoxan-2-yl)oxychromen-4-one	Quercetin 3-O-pentoside (Reynoutrin)	3	434.085	O. daphnifolia, O. notata, O. corymbosa, O. elegans	Marchesine de Almeida, 2021; Salleh & Ahmad, 2017, NUBBE; Batista 2010
17	C20H18O11	C1=CC(=C(C=C1C2=C(C(=O)C3=C(C=C(C=C3O2)O)O)O[C@H]4[C@@H]([C@H]([C@@H](O4)CO)O)O)O)O	3-((3,4-dihydroxy-5-(hydroxymethyl)tetrahydrofuran-2-yl)oxy)-2-(3,4-dihydroxyphenyl)-5,7-dihydroxy-4H-chromen-4-one	Quercetin-3-arabinoside (Guaijaverin)	3	434.085	O. delicata, O. notata	antonio et. Al 2024;Borges Costa 2024
18	C21H22O10	C[C@H]1[C@H](O)[C@@H](O)[C@@H](O)[C@H](O[C@@H]2[C@@H](C3=CC=C(O)C=C3)OC4=CC(O)=CC(O)=C4C2=O)O1	(2R,3R)-5,7-dihydroxy-2-(4-hydroxyphenyl)-3-[(2S,3R,4R,5R,6S)-3,4,5-trihydroxy-6-methyloxan-2-yl]oxy-2,3-dihydrochromen-4-one	engeletin	6	434.121	O. ceanothifolia	moita2019
19	C21H22O10	OC[C@H]1O[C@@H](Oc2cc(O)c(c(O)c2)C(=O)\C=C\c3ccc(O)cc3)[C@H](O)[C@@H](O)[C@@H]1O	(E)-1-[2,6-dihydroxy-4-[(2S,3R,4S,5S,6R)-3,4,5-trihydroxy-6-(hydroxymethyl)oxan-2-yl]oxyphenyl]-3-(4-hydroxyphenyl)prop-2-en-1-one	Chalconaringenin 4'-glucoside	11	434.121	O. minarum	Salleh & Ahmad, 2017
20	C21H22O10	OC[C@H]1O[C@@H](Oc2cc(O)c3C(=O)C[C@H](Oc3c2)c4ccc(O)cc4)[C@H](O)[C@@H](O)[C@@H]1O	(2S)-5-hydroxy-2-(4-hydroxyphenyl)-7-[(2S,3R,4S,5S,6R)-3,4,5-trihydroxy-6-(hydroxymethyl)oxan-2-yl]oxy-2,3-dihydrochromen-4-one	Naringenin-7-O-β-D-glicopiranoside	8	434.121	O. minarum	antonio et. Al 2019; GARCEZ 2005
21	C24H20O8	O[C@@H]1Cc2c(O)cc3OC(=O)C[C@H](c4ccc(O)cc4)c3c2O[C@@H]1c5ccc(O)c(O)c5	(2R,3R,10R)-2-(3,4-dihydroxyphenyl)-3,5-dihydroxy-10-(4-hydroxyphenyl)-3,4,9,10-tetrahydropyrano[2,3-f]chromen-8(2H)-one	9,10-Dihydro-10-(4-hydroxyphenyl)-pyrano[2,3-h]epicatechin-8-one	7.2	436.116	O. porosa	david,gottlieb1993
22	C24H20O8	O[C@@H]1Cc2c(O)cc3OC(=O)C[C@@H](c4ccc(O)cc4)c3c2O[C@@H]1c5ccc(O)c(O)c5	(2R,3R,10S)-2-(3,4-dihydroxyphenyl)-3,5-dihydroxy-10-(4-hydroxyphenyl)-3,4,9,10-tetrahydropyrano[2,3-f]chromen-8(2H)-one	9,10-Dihydro-10-(4-hydroxyphenyl)-pyrano[2,3-h]epicatechin-8-one	7.2	436.116	O. porosa	david,gottlieb1993
23	C21H24O10	C1=CC(=CC=C1CCC(=O)C2=C(C=C(C=C2O[C@H]3[C@@H]([C@H]([C@@H]([C@H](O3)CO)O)O)O)O)O)O	1-[2,4-dihydroxy-6-[(2S,3R,4S,5S,6R)-3,4,5-trihydroxy-6-(hydroxymethyl)oxan-2-yl]oxyphenyl]-3-(4-hydroxyphenyl)propan-1-one	phloretin 2'-O-glucoside	11	436.137	O. delicata	antonio et. Al 2024
24	C24H16O9	O[C@H]1Cc2c3c4c(OC5=C(C4=CC(O3)=O)C=C(O)C(O)=C5)cc2O[C@@H]1c6cc(O)c(O)cc6	(16S,17R)-17-(3,4-dihydroxyphenyl)-6,11,16-trihydroxy-2,12,18-trioxapentacyclo[11.7.1.03,8.09,21.014,19]henicosa-1(20),3,6,8,10,13(21),14(19)-heptaen-5-one	Mururin A	12	448.079	O. diospyrifolia	aline 2019
25	C21H20O11	OC[C@H]1O[C@@H](OC2=C(Oc3cc(O)cc(O)c3C2=O)c4ccc(O)cc4)[C@H](O)[C@@H](O)[C@@H]1O	5,7-dihydroxy-2-(4-hydroxyphenyl)-3-[(2S,3R,4S,5S,6R)-3,4,5-trihydroxy-6-(hydroxymethyl)oxan-2-yl]oxychromen-4-one	Kaempferol-3-O-hexoside (astragalin)	3	448.101	O. caudata, O. daphnifolia, O. delicata	archila2018, Marchesine de Almeida, 2021
26	C21H20O11	C[C@@H]1O[C@H]([C@@H]([C@@H]([C@H]1O)O)O)OC2=C(c3cc(O)c(O)cc3)Oc4c(C2=O)c(O)cc(O)c4	2-(3,4-dihydroxyphenyl)-5,7-dihydroxy-3-[(2S,3R,4R,5R,6S)-3,4,5-trihydroxy-6-methyloxan-2-yl]oxychromen-4-one	Quercetin deoxyhexoside (Quercitrin)	3	448.101	O. notata, O. canaliculata, O. diospyrifolia, O. delicata	Salleh & Ahmad, 2017, antonio 2020 NPR, aline2020, antonio2024
27	C21H22O11	C1[C@H](OC2=CC(=CC(=C2C1=O)O)O)C3=CC(=C(C=C3)O)O[C@H]4[C@@H]([C@H]([C@@H]([C@H](O4)CO)O)O)O	(S)-5,7-dihydroxy-2-(4-hydroxy-3-(((2S,3R,4S,5S,6R)-3,4,5-trihydroxy-6-(hydroxymethyl)tetrahydro-2H-pyran-2-yl)oxy)phenyl)chroman-4-one	Eriodictyol 3′-O-β-D-glucopyranoside	8	450.116	O. minarum	Salleh & Ahmad 2017, GARCEZ 2005
28	C21H22O11	O=C1[C@H](O[C@@H]2O[C@@H](C)[C@H](O)[C@@H](O)[C@H]2O)[C@@H](C3=CC=C(O)C(O)=C3)OC4=C1C(O)=CC(O)=C4	(2R,3R)-2-(3,4-dihydroxyphenyl)-5,7-dihydroxy-3-[(2S,3R,4R,5R,6S)-3,4,5-trihydroxy-6-methyloxan-2-yl]oxy-2,3-dihydrochromen-4-one	Taxifolin 3-O-rhamnoside (Astilbin)	6	450.116	O. bicolor, O. elegans, O. corymbosa, O. canaliculata	NUBBE, antonio2020 NPR
29	C24H20O9	O[C@@H]1Cc2c(O)cc3OC(=O)C[C@H](c4ccc(O)c(O)c4)c3c2O[C@@H]1c5ccc(O)c(O)c5	(2R,3R,10R)-2,10-bis(3,4-dihydroxyphenyl)-3,5-dihydroxy-3,4,9,10-tetrahydropyrano[2,3-f]chromen-8(2H)-one	Cinchonain-Ib	7.2	452.111	O. porosa	david,gottlieb1993
30	C24H20O9	O[C@@H]1Cc2c(O)cc3OC(=O)C[C@@H](c4ccc(O)c(O)c4)c3c2O[C@@H]1c5ccc(O)c(O)c5	(2R,3R,10S)-2,10-bis(3,4-dihydroxyphenyl)-3,5-dihydroxy-3,4,9,10-tetrahydropyrano[2,3-f]chromen-8(2H)-one	Cinchonain-Ib	7.2	452.111	O. porosa	david,gottlieb1993
31	C22H22O11	O=C1C(O[C@H]2[C@H](O)[C@H](O)[C@@H](O)[C@H](C)O2)=C(C3=CC=C(O)C=C3)OC4=C1C(O)=CC(OC)=C4O	5,8-dihydroxy-2-(4-hydroxyphenyl)-7-methoxy-3-(((2S,3R,4R,5R,6S)-3,4,5-trihydroxy-6-methyltetrahydro-2H-pyran-2-yl)oxy)-4H-chromen-4-one	Flavonoid 3-O-glycoside	3	462.116	O. canaliculata	ananda2020 NPR
32	C21H20O12	OC[C@H]1O[C@@H](OC2=C(Oc3cc(O)cc(O)c3C2=O)c4ccc(O)c(O)c4)[C@H](O)[C@@H](O)[C@@H]1O	2-(3,4-dihydroxyphenyl)-5,7-dihydroxy-3-[(2S,3R,4S,5S,6R)-3,4,5-trihydroxy-6-(hydroxymethyl)oxan-2-yl]oxychromen-4-one	Quercetin-3-O-β-D-glucoside (Isoquercitrin)	3	464.095	O. notata, O. elegans, O. corymbosa, O. caudata, O.diospriofolia, O. daphnifolia, O. notata	Salleh & Ahmad, 2017; Nubbe; Batista 2010; Marchesine de Almeida, 2021; Borges Costa 2024
33	C21H20O12	OC[C@H]1O[C@@H](Oc2cc(O)c3C(=O)C(=C(Oc3c2)c4ccc(O)c(O)c4)O)[C@H](O)[C@@H](O)[C@@H]1O	2-(3,4-dihydroxyphenyl)-3,5-dihydroxy-7-[(2S,3R,4S,5S,6R)-3,4,5-trihydroxy-6-(hydroxymethyl)oxan-2-yl]oxychromen-4-one	Quercimeritrin	4	464.095	O. minarum	Salleh & Ahmad, 2017
34	C21H20O12	OC[C@H]1O[C@@H](OC2=C(Oc3cc(O)cc(O)c3C2=O)c4ccc(O)c(O)c4)[C@H](O)[C@@H](O)[C@H]1O	2-(3,4-dihydroxyphenyl)-5,7-dihydroxy-3-[(2S,3R,4S,5R,6R)-3,4,5-trihydroxy-6-(hydroxymethyl)oxan-2-yl]oxychromen-4-one	Quercetin 3-O-galactoside (Hyperoside)	3	464.095	O. corymbosa, O. elegans, O. paranaensis, O. caudata, O. delicata	Salleh & Ahmad, 2017; Batista 2010, NUBBE, gribner2020, archila2018; antonio2024
35	C21H20O12	COc1cc(O)c2c(OC(=C(O[C@@H]3O[C@@H](O)[C@H](O)[C@@H](O)[C@H]3O)C2=O)c4ccc(O)c(O)c4)c1	2-(3,4-dihydroxyphenyl)-5-hydroxy-7-methoxy-3-(((2R,3R,4R,5R,6R)-3,4,5,6-tetrahydroxytetrahydro-2H-pyran-2-yl)oxy)-4H-chromen-4-one	7-methoxyquercetin-3-O-xylopyranose	3	464.096	O. guianensis	antonio et. Al 2019
36	C21H18O13	Oc1ccc(cc1O)C=3Oc4cc(O)cc(O)c4C(=O)C=3OC2OC(C(O)C(O)C2O)C(=O)O	6-[2-(3,4-dihydroxyphenyl)-5,7-dihydroxy-4-oxochromen-3-yl]oxy-3,4,5-trihydroxyoxane-2-carboxylic acid	Quercetin 3-O-glucuronide (Miquelianin)	3	478.075	O. notata	Salleh & Ahmad, 2017;Borges Costa 2024
37	C22H20O13	O(C1=C(OC=2C(C1=O)=C(O)C=C(O)C2)C3=CC(OC)=C(O)C=C3)[C@@H]4O[C@H](C(O)=O)[C@@H](O)[C@H](O)[C@H]4O	(2S,3S,4S,5R,6S)-6-[5,7-dihydroxy-2-(4-hydroxy-3-methoxyphenyl)-4-oxochromen-3-yl]oxy-3,4,5-trihydroxyoxane-2-carboxylic acid	isorhamnetin-glucuronide	3	492.082	O. notata	pereira2019
38	C26H28O14	O=C1C=C(C2=CC=C(O)C=C2)OC3=C1C(O)=C([C@@H]4O[C@H](CO)[C@@H](O)[C@H](O)[C@H]4O)C(O)=C3[C@@H]5OC[C@@H](O)[C@H](O)[C@H]5O	5,7-dihydroxy-2-(4-hydroxyphenyl)-6-[(2S,3R,4R,5S,6R)-3,4,5-trihydroxy-6-(hydroxymethyl)oxan-2-yl]-8-[(2S,3R,4S,5R)-3,4,5-trihydroxyoxan-2-yl]chromen-4-one	apigenin 6-C-hexoside-8-C-pentoside	9.1	564.148	O. odorifera	gontijo2017
39	C25H26O15	C1C(C(C(C(O1)OC2C(C(COC2OC3=C(OC4=CC(=CC(=C4C3=O)O)O)C5=CC(=C(C=C5)O)O)O)O)O)O)O	2-(3,4-dihydroxyphenyl)-3-[4,5-dihydroxy-3-(3,4,5-trihydroxyoxan-2-yl)oxyoxan-2-yl]oxy-5,7-dihydroxychromen-4-one	Quercetin-3-O-dipentoside	3	566.127	O. daphnifolia	Marchesine de Almeida, 2021
40	C30H24O12	OC1Cc2c(O)cc3OC4(Oc5cc(O)cc(O)c5C(C4O)c3c2OC1c6ccc(O)c(O)c6)c7ccc(O)c(O)c7	2,8-bis(3,4-dihydroxyphenyl)-2,3,4,14-tetrahydro-8,14-methanobenzo[7,8][1,3]dioxocino[4,5-h]chromene-3,5,11,13,15-pentaol	(epi)catechin dimer	10	576.127	O. odorifera	gontijo2017
41	C30H26O12	OC1=CC2=C(C(O)=C1)C(C(O[C@H]3C(O)[C@@H](O)[C@H](OC(/C=C/C4=CC=C(O)C=C4)=O)C(C)O3)=C(C5=CC=C(O)C=C5)O2)=O	3-(((2S,4R,5S)-3,4-dihydroxy-5-(((E)-3-(4-hydroxyphenyl)acryloyl)oxy)-6-methyltetrahydro-2H-pyran-2-yl)oxy)-5-hydroxy-2-(4-hydroxyphenyl)-4-oxo-4H-chromen-7-olate	kaempferol 3-4''-p-coumarylrhamnoside	3	578.142	O. vellosiana	knapsack
42	C30H26O12	O[C@H]1Cc2c(O)cc(O)c([C@@H]3[C@@H](O)[C@H](Oc4cc(O)cc(O)c34)c5ccc(O)c(O)c5)c2O[C@@H]1c6ccc(O)c(O)c6	(2R,3S)-2-(3,4-dihydroxyphenyl)-8-[(2R,3R,4R)-2-(3,4-dihydroxyphenyl)-3,5,7-trihydroxy-3,4-dihydro-2H-chromen-4-yl]-3,4-dihydro-2H-chromene-3,5,7-triol	Procyanidin B1	10	578.142	O. canaliculata	ananda2020 NPR
43	C30H26O12	OC1=C2[C@@H]([C@@H](O)[C@@H](C3=CC(O)=C(O)C=C3)OC2=CC(O)=C1)C4=C(O)C=C(O)C5=C4O[C@H](C6=CC(O)=C(O)C=C6)[C@H](O)C5	(2R,2'R,3R,3'R,4R)-2,2'-bis(3,4-dihydroxyphenyl)-[4,8'-bichroman]-3,3',5,5',7,7'-hexaol	Procyanidin B2	10	578.142	O. delicata	ananda2024
44	C27H30O14	C[C@H]1[C@H](O)[C@@H](O)[C@@H](O)[C@H](OC[C@@H]2[C@@H](O)[C@H](O)[C@@H](O)[C@H](OC3=CC(O)=C4C(OC(C5=CC=C(O)C=C5)=CC4=O)=C3)O2)O1	5-hydroxy-2-(4-hydroxyphenyl)-7-[(2S,3R,4S,5S,6R)-3,4,5-trihydroxy-6-[[(2R,3R,4R,5R,6S)-3,4,5-trihydroxy-6-methyloxan-2-yl]oxymethyl]oxan-2-yl]oxychromen-4-one	apigenin7-O-rutinoside	4	578.164	O. odorifera	gontijo2017
45	C27H30O14	CC1C(O)C(O)C(O)C(OC2C(O)C(O)C(CO)OC2C3=C(O)C=C(O)C4=C3OC(C5=CC=C(O)C=C5)=CC4=O)O1	8-[4,5-dihydroxy-6-(hydroxymethyl)-3-(3,4,5-trihydroxy-6-methyloxan-2-yl)oxyoxan-2-yl]-5,7-dihydroxy-2-(4-hydroxyphenyl)chromen-4-one	vitexin-2”-O-rhamnoside	9.1	578.164	O. aciphylla	(Conceição et al., 2017)
46	C26H28O15	O=C1C2=C(O)C=C(O)C=C2OC(C3=CC=C(O)C=C3)=C1OC(O4)C(O)C(O)C(O)C4COC5C(O)C(O)C(O)CO5	5,7-dihydroxy-2-(4-hydroxyphenyl)-3-[3,4,5-trihydroxy-6-[(3,4,5-trihydroxyoxan-2-yl)oxymethyl]oxan-2-yl]oxychromen-4-one	Kaempferol-3-O-hexose-pentoside	3	580.143	O. daphnifolia	Marchesine de Almeida, 2021
47	C27H30O15	CC1C(O)C(O)C(O)C(OCC2C(O)C(O)C(O)C(OC3=C(C4=CC=C(O)C=C4)OC5=CC(O)=CC(O)=C5C3=O)O2)O1	5,7-dihydroxy-2-(4-hydroxyphenyl)-3-((3,4,5-trihydroxy-6-(((3,4,5-trihydroxy-6-methyltetrahydro-2H-pyran-2-yl)oxy)methyl)tetrahydro-2H-pyran-2-yl)oxy)-4H-chromen-4-one	Kaempferol-3-O-Rutinoside	3	594.158	O. delicata	antonio et. Al 2024
48	C27H30O15	C[C@H]1[C@@H]([C@H]([C@H]([C@@H](O1)OC2=CC(=C3C(=C2)OC(=C(C3=O)O[C@H]4[C@@H]([C@@H]([C@H]([C@@H](O4)C)O)O)O)C5=CC(=C(C=C5)O)O)O)O)O)O	2-(3,4-dihydroxyphenyl)-5-hydroxy-3,7-bis[[(2S,3R,4R,5R,6S)-3,4,5-trihydroxy-6-methyloxan-2-yl]oxy]chromen-4-one	Quercetin 3,7-dirhamnoside	3	594.158	O. delicata	antonio et. Al 2024
49	C27H30O15	O=C1C=C(C2=CC=C(O)C=C2)OC3=C1C(O)=C([C@@H]4O[C@H](CO)[C@@H](O)[C@H](O)[C@H]4O)C(O)=C3[C@@H]5O[C@H](CO)[C@@H](O)[C@H](O)[C@H]5O	DTXSID801311507	apigenin 6,8-di- C-glucoside; vicenin-2	9.1	594.159	O. odorifera, O. foetans	gontijo2017
50	C26H28O16	C1C(C(C(OC1OC2=C(OC3=CC(=CC(=C3C2=O)O)OC4C(C(C(C(O4)CO)O)O)O)C5=CC(=C(C=C5)O)O)O)O)O	2-(3,4-dihydroxyphenyl)-5,7-dihydroxy-3-[3,4,5-trihydroxy-6-[(3,4,5-trihydroxyoxan-2-yl)oxymethyl]oxan-2-yl]oxychromen-4-one	Quercetin-3-O-hexose-pentoside	3	596.137	O. daphnifolia	Marchesine de Almeida, 2021
51	C27H32O15	CC1OC(C(C(C1O)O)O)OCC2OC(C(C(C2O)O)O)Oc3cc4c(C(CC(c5cc(O)c(O)cc5)O4)=O)c(O)c3	2-(3,4-dihydroxyphenyl)-5-hydroxy-7-((3,4,5-trihydroxy-6-(((3,4,5-trihydroxy-6-methyltetrahydro-2H-pyran-2-yl)oxy)methyl)tetrahydro-2H-pyran-2-yl)oxy)chroman-4-one	Eriodictyol 7-O-rutinoside	8	596.174	O. delicata	antonio et. Al 2024
52	C27H30O16	C[C@H]1[C@@H]([C@H]([C@H]([C@@H](O1)OC[C@@H]2[C@H]([C@@H]([C@H]([C@@H](O2)OC3=C(OC4=CC(=CC(=C4C3=O)O)O)C5=CC(=C(C=C5)O)O)O)O)O)O)O)O	2-(3,4-dihydroxyphenyl)-5,7-dihydroxy-3-[(2S,3R,4S,5S,6R)-3,4,5-trihydroxy-6-[[(2R,3R,4R,5R,6S)-3,4,5-trihydroxy-6-methyloxan-2-yl]oxymethyl]oxan-2-yl]oxychromen-4-one	Quercetin 3-O-rutinoside	3	610.153	O. delicata	antonio et. Al 2024
53	C27H30O17	O=C1C2=C(O)C=C(O)C=C2OC(C3=CC=C(O)C(O)=C3)=C1OC(O4)C(O)C(O)C(O)C4COC5C(O)C(O)C(O)C(CO)O5	2-(3,4-dihydroxyphenyl)-5,7-dihydroxy-3-[3,4,5-trihydroxy-6-[[3,4,5-trihydroxy-6-(hydroxymethyl)oxan-2-yl]oxymethyl]oxan-2-yl]oxychromen-4-one	Quercetin-3-O-hexose-hexoside	3	626.147	O. daphnifolia	Marchesine de Almeida, 2021
54	C39H32O14	CC1O[C@@H](OC2=C(Oc3cc(O)cc(O)c3C2=O)c4ccc(O)cc4)[C@@H](OC(=O)\C=C\c5ccc(O)cc5)C(O)[C@H]1OC(=O)/C=C/c6ccc(O)cc6	[(3R,5S,6S)-6-[5,7-dihydroxy-2-(4-hydroxyphenyl)-4-oxochromen-3-yl]oxy-4-hydroxy-5-[(E)-3-(4-hydroxyphenyl)prop-2-enoyl]oxy-2-methyloxan-3-yl] (E)-3-(4-hydroxyphenyl)prop-2-enoate	Kaempferol 3-(2'',4''-di-(E)-p-coumarylrhamnoside)	3	724.179	O. vellosiana, O. delicata	Fiorini et. Al 1998; antonio et. Al 2024
55	C36H36O16	OC1C(OC2=C(C1C3=C(C=C(C4=C3OC(C(C4)O)C5=CC=C(C=C5)O)O)OC6OC(C(C(C6O)O)O)CO)C(O)=CC(O)=C2)C7=CC=C(C(O)=C7)O	2-(3,4-dihydroxyphenyl)-2'-(4-hydroxyphenyl)-7'-((3,4,5-trihydroxy-6-(hydroxymethyl)tetrahydro-2H-pyran-2-yl)oxy)-[4,8'-bichroman]-3,3',5,5',7-pentaol	[(epi)catechin-(epi)afzelechin dimer-7-O-glucoside	10	724.2	O. aciphylla	(Conceição et al., 2017)
56	C36H36O17	OC1Cc2c(O)cc(OC3OC(C(C(C3O)O)O)CO)c(C4C(O)C(Oc5cc(O)cc(O)c54)c6ccc(O)cc6)c2OC1c7cc(O)c(O)c(O)c7	2-(4-hydroxyphenyl)-7'-((3,4,5-trihydroxy-6-(hydroxymethyl)tetrahydro-2H-pyran-2-yl)oxy)-2'-(3,4,5-trihydroxyphenyl)-[4,8'-bichroman]-3,3',5,5',7-pentaol	(epi)afzelechin-(epi)gallocatechin dimer-7-O-glucoside	10	740.195	O. aciphylla	(Conceição et al., 2017)
57	C36H36O17	OC1Cc2c(OC1c3cc(O)c(O)cc3)c(C4C(C(c5cc(O)c(O)cc5)Oc6c4c(O)cc(O)c6)O)c(OC7OC(CO)C(O)C(O)C7O)cc2O	2,2'-bis(3,4-dihydroxyphenyl)-7'-((3,4,5-trihydroxy-6-(hydroxymethyl)tetrahydro-2H-pyran-2-yl)oxy)-[4,8'-bichroman]-3,3',5,5',7-pentaol	Procyanidin dimer-7-Oglucoside	10	740.195	O. aciphylla	(Conceição et al., 2016)
58	C45H36O18	OC1=CC2=C(C(O)=C1)C3C(OC4=C(O)C(O)=CC=C4C(C(O)C5C6=C(O)C=C(O)C7=C6OC(C8=CC=C(O)C(O)=C8)C(O)C7)OC9=C5C(O)=CC(O)=C93)C(C%10=CC=C(O)C(O)=C%10)O2	16-(3,4-dihydroxyphenyl)-19-(2-(3,4-dihydroxyphenyl)-3,5,7-trihydroxychroman-8-yl)-4b,10,15a,16-tetrahydro-8,10-ethanodibenzo[3,4:8,9][1,5]dioxonino[6,7-c]chromene-2,4,5,7,13,14,18-heptaol	((epi)catechin-A-(epi)catechin-(epi)catechin)	10	864.19	O. odorifera, O. foetans	gontijo2017, martínez2017
59	C42H46O20	Oc1cc(OC2OC(C(C(C2O)O)OC3OC(C(C(C3O)O)O)C)CO)c(C4C(O)C(Oc5cc(O)cc(O)c54)c6ccc(O)c(O)c6)c7c1CC(O)C(O7)c8ccc(O)cc8	7'-((3,4-dihydroxy-6-(hydroxymethyl)-5-((3,4,5-trihydroxy-6-methyltetrahydro-2H-pyran-2-yl)oxy)tetrahydro-2H-pyran-2-yl)oxy)-2-(3,4-dihydroxyphenyl)-2'-(4-hydroxyphenyl)-[4,8'-bichroman]-3,3',5,5',7-pentaol	[(epi)catechin-(epi)afzelechin dimer-7- O-hexose-deoxyhexoside	10	870.258	O. aciphylla	(Conceição et al., 2017)
60	C42H46O21	OC1=C2CC(C(OC2=C(C(OC3OC(C(C(C3O)O)OC4OC(C(C(C4O)O)O)C)CO)=C1)C5C(O)C(OC6=CC(O)=CC(O)=C56)C7=CC(O)=C(C=C7)O)C8=CC(O)=C(C=C8)O)O	7'-((3,4-dihydroxy-6-(hydroxymethyl)-5-((3,4,5-trihydroxy-6-methyltetrahydro-2H-pyran-2-yl)oxy)tetrahydro-2H-pyran-2-yl)oxy)-2,2'-bis(3,4-dihydroxyphenyl)-[4,8'-bichroman]-3,3',5,5',7-pentaol	Procyanidin dimer-7-Ohexose-deoxyhexoside	10	886.253	O. aciphylla	(Conceição et al., 2017)
61	C60H48O24	OC1Cc2c(O)cc(O)c(C3C(O)C(Oc4c3c(O)cc(O)c4C5C(O)C(Oc6c5c(O)cc7OC8(Oc9cc(O)cc(O)c9C(C8O)c67)c%10ccc(O)c(O)c%10)c%11ccc(O)c(O)c%11)c%12ccc(O)c(O)c%12)c2OC1c%13ccc(O)c(O)c%13	5,13-bis(3,4-dihydroxyphenyl)-7-[2-(3,4-dihydroxyphenyl)-4-[2-(3,4-dihydroxyphenyl)-3,5,7-trihydroxy-3,4-dihydro-2H-chromen-8-yl]-3,5,7-trihydroxy-3,4-dihydro-2H-chromen-8-yl]-4,12,14-trioxapentacyclo[11.7.1.02,11.03,8.015,20]henicosa-2(11),3(8),9,15,17,19-hexaene-6,9,17,19,21-pentol	[(epi)catechin-(4,8/2,7)-(epi)catechinan-(4,8)-(epi)catechin- (4,8)-(epi)catechin].	10	1152.25	O. odorifera	gontijo2017

## Sheet: Table S4.1
Flavonoid species	new species_ALK_Katchborian-Neto et al 2024	All species
1. O. acutifolia	O. aciphylla (AY II)	O. aciphylla (AY II)
2. O. bicolor	O. acutifolia (AU II)	O. acutifolia
3. O. canaliculata	O. amazonica (AM II)	O. amazonica (AM II)
4. O. caudata	O. bicolor (BI II)	O. bicolor
5. O. ceanothifolia	O. brachybotrya (BA II)	O. brachybotrya (BA II)
6. O. corymbosa	O. bragai (BR II)	O. bragai (BR II)
7. O. daphnifolia	O. calliscypha (CL I)	O. calliscypha (CL I)
8. O. delicata	O. caesia (CA I)	O. caesia (CA I)
9. O. diospyrifolia	O. catharinensis (CT II)	O. canaliculata
10. O. elegans	O. cernua (CE II)	O. catharinensis (CT II)
11. O. foetans	O. complicata (CM II)	O. caudata
12. O. guianensis	O. corymbosa (CO II)	O. ceanothifolia
13. O. lancifolia	O. cujumary (CJ II)	O. cernua (CE II)
14. O. minarum	O. diospyrifolia (DO II)	O. complicata (CM II)
15. O. notata	O. divaricata (DV II)	O. corymbosa
16. O. nutans	O. elegans (EL II)	O. cujumary (CJ II)
17. O. odorifera	O. felix (FE I)	O. daphnifolia
18. O. paranaensis	O. glaucina (GU II)	O. delicata
19. O. porosa	O. glauca (GL I)	O. diospyrifolia
20. O. vellosiana	O. glaziovii (GZ II)	O. divaricata (DV II)
	O. guianensis (GA II)	O. elegans
	O. hypoglauca (HY I)	O. felix (FE I)
	O. indecora (IN II)	O. foetans
	O. lanceolata (LN II)	O. glaucina (GU II)
	O. lancifolia (LC II)	O. glauca (GL I)
	O. langsdorffii (LG II)	O. glaziovii (GZ II)
	O. lanata (LA II)	O. guianensis
	O. laxa (LX I)	O. hypoglauca (HY I)
	O. longifolia (LF II)	O. indecora (IN II)
	O. lobbii (LO II)	O. lancifolia
	O. minarum (MI II)	O. lanceolata (LN II)
	O. nectandrifolia (NE II)	O. langsdorffii (LG II)
	O. nitida (NI II)	O. lanata (LA II)
	O. notata (NO II)	O. laxa (LX I)
	O. nummularia (MU I)	O. longifolia (LF II)
	O. odorifera (OD II)	O. lobbii (LO II)
	O. paranaensis (PA II)	O. minarum
	O. percoriacea (PE I)	O. nectandrifolia (NE II)
	O. pomaderroides (PO I)	O. nitida (NI II)
	O. porosa (PR II)	O. notata
	O. puberula (PU I)	O. nummularia (MU I)
	O. pulchea (PL II)	O. nutans
	O. pulchella (PC II)	O. odorifera
	O. pulchra (PH II)	O. paranaensis
	O. spixiana (SX I)	O. percoriacea (PE I)
	O. tabacifolia (TA I)	O. pomaderroides (PO I)
	O. teleiandra (TL II)	O. porosa
	O. tenuiflora (TE II)	O. puberula (PU I)
	O. tristis (TR I)	O. pulchea (PL II)
	O. vaccinioides (VA I)	O. pulchella (PC II)
	O. variabilis (VR I)	O. pulchra (PH II)
	O. velloziana (VZ II)	O. spixiana (SX I)
	O. velutina (VL II)	O. tabacifolia (TA I)
		O. teleiandra (TL II)
		O. tenuiflora (TE II)
		O. tristis (TR I)
		O. vaccinioides (VA I)
		O. variabilis (VR I)
		O. vellosiana
		O. velutina (VL II)

## Sheet: Table S5
FM	SMILES	CHEMICAL NAME	USUAL/ORIGINAL NAME	SUBCLASS	m/z	SPECIE	REFERENCE
C11H16O3	O=C1O[C@]2(C)C[C@@H](O)CC(C)(C)C2=C1	(6S,7aR)-6-hydroxy-4,4,7a-trimethyl-5,6,7,7a-tetrahydrobenzofuran-2(4H)-one	loliolide	Sesquiterpenoid	196.11	O. minarum	Nogueira 2021
C15H22	CC(C)C1CCC(C)c2ccc(C)cc12	(1S,4S)-4-isopropyl-1,6-dimethyl-1,2,3,4-tetrahydronaphthalene	cis-calamenene	Sesquiterpenes	202.172	O. quixos	https://www.essencejournal.com/pdf/2018/vol6issue1/PartA/5-4-5A-865.pdf
C15H26	C/C=C(C)/C=C/C[C@H](CC/C=C(C)/C)C	(S,2E,4E)-3,7,11-trimethyldodeca-2,4,10-triene	beta-Farnesene	Sesquiterpenes	206.203	O. caparrapi	DNP
C15H22O	CC([C@@H]1CC[C@H](c2c1cc(C)c(O)c2)C)C	(5S,8R)-5-isopropyl-3,8-dimethyl-5,6,7,8-tetrahydronaphthalen-2-ol	Rel-(1R,4S)-7-hydroxycalamenene	Sesquiterpenoid	218.167	O. elegans	nubbe
C15H24O	C[C@@]1(CC[C@@]2([H])[C@]1([H])[C@@]3([H])[C@@](C3(C)C)([H])CCC2=C)O	(1aR,4aS,7S,7aR,7bR)-1,1,7-trimethyl-4-methylenedecahydro-1H-cyclopropa[e]azulen-7-ol	(rel)-4β,5β,7β-eremophil-9α,10α-epoxy-12-oic acid	Sesquiterpenoid	220.183	O. lancifolia	Maria José de Camargo, 2013 https://doi.org/10.1590/S0100-40422013000700015
C15H24O	OC1C(C)C=C2[C@H](C(C)C)CC[C@@H](C)C2=C1	(5S,8R)-5-isopropyl-3,8-dimethyl-2,3,5,6,7,8-hexahydronaphthalen-2-ol	rel- (1R, 4S)-7-hydroxycalamenene	Sesquiterpenoid	220.183	O.elegans	Salleh & Ahmad, 2017
C15H24O	C[C@@]1(CC[C@@]2([H])[C@]1([H])[C@@]3([H])[C@@](C3(C)C)([H])CCC2=C)O	(1aR,4aS,7S,7aR,7bR)-1,1,7-trimethyl-4-methylenedecahydro-1H-cyclopropa[e]azulen-7-ol	Spathulenol	Tricyclic sesquiterpene alcohol	220.183	O. lancifolia, O. odorifera	Salleh & Ahmad, 2017, dnp
C15H24O	C=C1CCC2=C(C)CC[C@H](C(C)C)[C@]2([H])[C@H]1O	(1R,8R,8aS)-8-isopropyl-5-methyl-2-methylene-1,2,3,4,6,7,8,8a-octahydronaphthalen-1-ol	1(10),4(15)-Cadinadien-5-ol; (5ß,6ß,7a)-form	Tricyclic sesquiterpene alcohol	220.183	O. odorifera	DNP
C15H24O	CC(C)[C@H]1[C@@H]2CC(=C)[C@H]3CC[C@@](C)(O)[C@H]3[C@H]12	(1S,1aS,3aS,6R,6aS,6bS)-6-methyl-3-methylidene-1-propan-2-yl-1,1a,2,3a,4,5,6a,6b-octahydrocyclopropa[g]inden-6-ol	Oreodaphnenol	Tricyclic sesquiterpene alcohol	220.183	O. porosa	DNP
C15H26O	C[C@@]12CC[C@@H](C(C)=C)C[C@@]1([H])[C@](C)(O)CCC2	(1R,4aR,7R,8aR)-1,4a-dimethyl-7-(prop-1-en-2-yl)decahydronaphthalen-1-ol	eudesmenol	Sesquiterpenoid	222.198	O. corymbosa	https://teses.usp.br/teses/disponiveis/46/46135/tde-15102006-000806/en.php
C15H26O	CC(=C)[C@@H]1CC[C@@]2(C)CCC[C@@](C)(O)C2C1	(1R,4aR,7R)-1,4a-dimethyl-7-(prop-1-en-2-yl)-decahydronaphthalen-1-ol	11-Eudesmen-4α-ol	Sesquiterpenoid	222.198	O. pulchella	nubbe
C15H16O2	CC1=C2C(C3=C(C[C@@]2(C)C=CC1)OC=C3C)=O	3,5,8a-trimethyl-8a,9-dihydronaphtho[2,3-b]furan-4(6H)-one	1,4-Furanoeudesmadien-6-one	Sesquiterpenoid	228.115	O. pulchella	nubbe
C15H18O2	O=C1C2=C(C)CCC[C@]2(C)CC3=C1C(C)=CO3	(R)-3,5,8a-trimethyl-7,8,8a,9-tetrahydronaphtho[2,3-b]furan-4(6H)-one	4-Furanoeudesmen-6-one	Sesquiterpenoid	230.131	O. pulchella	nubbe (botega et al 1993)
C15H20O2	C[C@H](CC\C=C(/C)C(O)=O)c1ccc(C)cc1	(R,E)-2-methyl-6-(p-tolyl)hept-2-enoic acid	(–)-curcumen-12-oic acid	Sesquiterpenoid	232.146	O. minarum	Nogueira 2021
C15H22O2	C[C@H]1CCCC2=C[C@@]3([H])OC(C([C@@]3([H])C[C@]12C)C)=O	(3aR,4aR,5S,9aS)-3,4a,5-trimethyl-3,3a,4,4a,5,6,7,8-octahydronaphtho[2,3-b]furan-2(9aH)-one	(rel)-4β,5β,7β-Eremophil-9-en-12,8β-olide	Sesquiterpenoid	234.162	O. lancifolia	sci finder
C15H22O2	C[C@H]1CCCC2=C[C@]3([H])OC(C([C@@]3([H])C[C@]12C)C)=O	(3aR,4aR,5S,9aR)-3,4a,5-trimethyl-3,3a,4,4a,5,6,7,8-octahydronaphtho[2,3-b]furan-2(9aH)-one	(rel)-4β,5β,7β-Eremophil-9-en-12,8α-olide	Sesquiterpenoid	234.162	O. lancifolia	sci finder
C15H22O2	C[C@@H]1[C@@]2(C)C[C@H]([C@@H](C)C(O3)=O)[C@H]3C=C2CCC1	(3R,3aR,4aR,5S,9aS)-3,4a,5-trimethyl-3a,4,4a,5,6,7,8,9a-octahydronaphtho[2,3-b]furan-2(3H)-one	((rel)-4β,5β,7β-eremophil-9-en-12,8β-olide	Sesquiterpenoid	234.162	O. lancifolia, O. corymbosa	Maria José de Camargo, 2013; chavesgottlieb1994
C15H22O2	C=C(CC1)C=CC1[C@H](C)CC/C=C(C)/C(O)=O	(6R,E)-2-methyl-6-(4-methylenecyclohex-2-en-1-yl)hept-2-enoic acid	(+)-β-Sesquiphellandrene-12-oic acid	Sesquiterpenoid	234.162	O. minarum	Nogueira 2021
C15H22O2	CC1=CC[C@H](CC1)C(=C)CC\C=C(/C)C(O)=O	(S,E)-2-methyl-6-(4-methylcyclohex-3-en-1-yl)hepta-2,6-dienoic acid	lanceolic acid	Sesquiterpenoid	234.162	O. minarum	Nogueira 2021
C15H22O2	C=CC(CC/C=C(C)/CC/C=C(C)/C(O)=O)=C	(2E,6E)-2,6-dimethyl-10-methylenedodeca-2,6,11-trienoic acid	(2E,6E)-2,6-dimethyl-10-methylene-dodecatrienoic acid	Sesquiterpenoid	234.162	O. minarum	Nogueira2021
C14H20O3	C[C@H](CC\C=C(/C)C(O)=O)[C@H]1CCC(=O)C=C1	(R,E)-2-methyl-6-((R)-4-oxocyclohex-2-en-1-yl)hept-2-enoic acid	(+)-2-Methyl-6[4-oxo-2-cyclohexen-1-yl]-2-(E)-heptenoic acid	Sesquiterpenoid	236.141	O. minarum	Nogueira2021
C15H24O2	C[C@H](C1C[C@H](C(C)=C)CCC1=O)CCC(C)=O	(4R)-2-((S)-5-oxohexan-2-yl)-4-(prop-1-en-2-yl)cyclohexanone	x	Sesquiterpenoid	236.178	O. corymbosa	DNP
C15H24O2	C[C@H]1CC(=O)[C@H](C)C2C[C@@H](CC[C@@]12O)C(C)=C	(1R,4S,4aR,7R)-4a-hydroxy-1,4-dimethyl-7-(prop-1-en-2-yl)octahydronaphthalen-2(1H)-one	x	Sesquiterpenoid	236.178	O. corymbosa	DNP
C15H24O2	O=C(O)[C@H](C)[C@H]1C[C@]2(C)[C@@H](C)CCC=C2CC1	(R)-2-((2R,8S,8aR)-8,8a-dimethyl-1,2,3,4,6,7,8,8a-octahydronaphthalen-2-yl)propanoic acid	(rel)-4β,5β,7β-Eremophil-1(10)-en-12-oic acid	Sesquiterpenoid	236.178	O. lancifolia	sci finder
C16H28O	C[C@@H]\1C/C(=C/CC(C)(C)CC(O)CC(=C1)/C)C	(3E,5R,7E)-3,5,7,10,10-pentamethylcycloundeca-3,7-dienol	rel- (8R)-Humulan-1,4-dien-8-ol	Sesquiterpenoid	236.214	O. catharinensis	Salleh & Ahmad, 2017
C15H26O	C[C@@]12CC[C@H](C[C@]1([C@@](O)(CC[C@@H]2C)C)[H])C(C)=C	(1S,4S,4aS,7R,8aR)-1,4,4a-trimethyl-7-(prop-1-en-2-yl)decahydronaphthalen-1-ol	x	Sesquiterpenoid	236.214	O. corymbosa	DNP
C15H28O2	CC(C)=CCCC(C)(O)CCCC(C)(O)C=C	3,7,11-trimethyldodeca-1,10-diene-3,7-diol	1,10-Farnesadiene-3,7-diol	Sesquiterpenoid	240.209	O. caparrapi	DNP
C15H20O3	C\C(=C/CCC(=C)[C@@H]1CC=C(C)C(=O)C1)C(O)=O	(R,E)-2-methyl-6-(4-methyl-5-oxocyclohex-3-en-1-yl)hepta-2,6-dienoic acid	4-oxo-lanceolic acid.	Sesquiterpenoid	248.141	O. minarum	Nogueira 2021
C15H22O3	C[C@@]1([C@@H](C)C2)C(C=C[C@@H]([C@@H](C)C(O)=O)C1)CC2=O	(2R)-2-((2S,8S,8aR)-8,8a-dimethyl-6-oxo-1,2,4a,5,6,7,8,8a-octahydronaphthalen-2-yl)propanoic acid	(rel)-4β,5β,7β-Eremophil-1(10)-en-2-oxo-12-oic acid	Sesquiterpenoid	250.157	O. lancifolia	sci finder
C15H26O3	[H][C@@]12[C@](C(C)C)(O)CC[C@](C)(O)[C@@]1([H])CC[C@@]2([H])C(C)=O	1-((1R,3aS,4S,7S,7aR)-4,7-dihydroxy-7-isopropyl-4-methyloctahydro-1H-inden-1-yl)ethanone	Oplopanone	Sesquiterpenoid	254.188	O. porosa	https://doi.org/10.1016/S0031-9422(00)94800-3
C15H30O3	CC(C)(O)CCCC(C)(O)CCCC(C)(O)C=C	2,6,10-trimethyldodec-11-ene-2,6,10-triol	1-Farnesene-3,7,11-triol	Sesquiterpenoid	258.22	O. caparrapi	DNP
C15H20O4	CC(/C=C/C(C(C)=C1)(O)C(CC1=O)(C)C)=C/C(O)=O	(2Z,4E)-5-(1-hydroxy-2,6,6-trimethyl-4-oxocyclohex-2-en-1-yl)-3-methylpenta-2,4-dienoic acid	Abscisic acid	Sesquiterpenoid	264.136	O. delicata	antonio et. Al 2024
C30H50	CC(C)=CCC\C(C)=C\CC\C(C)=C\CC\C=C(C)\CC\C=C(C)\CCC=C(C)C	(6E,10E,14E,18E)-2,6,10,15,19,23-hexamethyltetracosa-2,6,10,14,18,22-hexaene	squalene	Triterpene	410.391	O. aciphylla	Conceição2017( https://doi.org/10.1016/j.ttbdis.2016.11.013)
C21H32O8	O=C(OC)[C@@]12[C@]3([H])[C@@H](O)[C@](O)(C(C)C)[C@](C)([C@@](O)(O4)C2)[C@]3(O)[C@H]4[C@@]5([H])[C@]1(O)CCC5C	(2S,2aS,2a1S,3S,4R,4aR,5S,5aR,8aS,8bR)-methyl 2,2a1,3,4,5a-pentahydroxy-3-isopropyl-2a,8-dimethyldodecahydro-2H-2,5-methano-s-indaceno[8,1-bc]furan-5-carboxylate	16-Methylesteritol A	Diterpene	410.23	O. neesiana	Lima et al 2025
C30H50O	C[C@@H]1CC[C@]2(C)CC[C@]3(C)C(=CC[C@@H]4[C@@]5(C)CC[C@H](O)C(C)(C)[C@@H]5CC[C@@]34C)[C@@H]2[C@H]1C	(3S,4aR,6aR,6bS,8aR,11R,12S,12aR,14aR,14bR)-4,4,6a,6b,8a,11,12,14b-octamethyl-1,2,3,4,4a,5,6,6a,6b,7,8,8a,9,10,11,12,12a,14,14a,14b-icosahydropicen-3-ol	Alpha-Amyrin	Triterpenoid	426.386	O. suaveolens	NPASS
C30H50O	CC1(C)CC[C@]2(C)CC[C@]3(C)C(=CC[C@@H]4[C@@]5(C)CC[C@H](O)C(C)(C)[C@@H]5CC[C@@]34C)[C@@H]2C1	(3S,4aR,6aR,6bS,8aR,12aR,14aR,14bR)-4,4,6a,6b,8a,11,11,14b-octamethyl-1,2,3,4,4a,5,6,6a,6b,7,8,8a,9,10,11,12,12a,14,14a,14b-icosahydropicen-3-ol	Beta-Amyrin	Triterpenoid	426.386	O. suaveolens	NPASS
C30H48O6	C[C@@H]1CC[C@@]2(CC[C@]3(C)C(=CC[C@@H]4[C@@]5(C)C[C@@H](O)[C@H](O)[C@@](C)(CO)[C@@H]5CC[C@@]34C)[C@@H]2[C@]1(C)O)C(O)=O	1R,2R,4aS,6aS,6bR,8aR,9R,10R,11R,12aR,12bR,14bS)-1,10,11-trihydroxy-9-(hydroxymethyl)-1,2,6a,6b,9,12a-hexamethyl-1,2,3,4,4a,5,6,6a,6b,7,8,8a,9,10,11,12,12a,12b,13,14b-icosahydropicene-4a-carboxylic acid	24-hydroxytormentic acid	Triterpenoid	504.345	O. suaveolens	Beirith et al 1999
		0

## Sheet: Table S5.1
Species
1. O. aciphylla
2. O. caparrapi
3. O. catharinensis
4. O. corymbosa
5.O. delicata
6. O. elegans
7. O. lancifolia
8. O. leucoxylon
9. O. minarum
10. O. neesiana
11. O. odorifera
12. O. porosa
13. O. pulchella
14. O. quixos
15. O. suaveolens

## Sheet: Table S6
ID	FM		Chemical name	Usual name	Class	m/z	Specie	Reference
1	C17H34O2	CCCCCCCCCCCCCCCCC(O)=O	heptadecanoic acid	heptadecanoic acid	aliphatic acid	270.256	O. notata	Costa, 2021
2	C7H16	CCCCCCC	Heptane	heptane	aliphatic hydrocarbon	100.125	O. caudata	Gil,2016
3	C17H36	CCCCCCCCCCCCCCCCC	Heptadecane	heptadecane	aliphatic hydrocarbon	240.282	O. morae	Chaverri, 2011
4	C9H16	C/C=C/CC(=C)C(C)C	(E)-6-methyl-5-methylidenehept-2-ene	x	aliphatic monoterpene	124.125	O. brenesii,O. austinii	Chaverri, 2005; Chaverri, 2007
5	C10H16	C/C=C(C)/C=C/C=C(C)C	(4E,6E)-2,6-dimethylocta-2,4,6-triene	x	aliphatic monoterpene	136.125	O. quixos, O. bofo, O. austinii	Sacchetti, 2006; Guerrini, 2006; Chaverri, 2006
6	C10H16	CC=C(C)\C=C/C=C(C)C	(4Z)-2,6-dimethylocta-2,4,6-triene	x	aliphatic monoterpene	136.125	O. quixos, O. bofo, O. austinii	Sacchetti, 2006; Guerrini, 2006; Chaverri, 2007
7	C10H16	CC(=C)\C=C\C(C)(C)C=C	(3E)-2,5,5-Trimethyl-1,3,6-heptatriene	artemisia triene	aliphatic monoterpene	136.125	O. glomerata	Moraes, 2017
8	C10H16	CC(C)=CC/C=C(/C)C=C	(3Z)-3,7-dimethylocta-1,3,6-triene	x	aliphatic monoterpene	136.125	O. caudata, O. bofo, O. quixos, O. morae, O. cath, O. lancifolia, O. valeriana, O. foetens, O. holdridgeana, O. ‘‘los llanos’’, O. austinii	Gil,2016; Sacchetti, 2006; Chaverri, 2011; Amaral, 2017; Silva, 2018; Takaku, 2007; Pino, 2004; Takaku, 2007; Takaku, 2007; Chaverri, 2007
9	C10H16	CC(C)=CC(C=C)C(C)=C	2,5-Dimethyl-3-vinyl-1,4-hexadiene	santolina triene	aliphatic monoterpene	136.125	O. quixos, O. gomezii, O. austinii	Pino, 2018; Chaverri, 2011; Chaverri, 2007
10	C10H16	CC(C)=CC\C=C(/C)C=C	(3E)-3,7-Dimethyl-1,3,6-octatriene	trans-β-Ocimene	aliphatic monoterpene	136.125	O. diospyrifolia	Silva, 2021
11	C10H16	CC(C)=CCCC(=C)C=C	7-methyl-3-methylideneocta-1,6-diene	β-myrcene	aliphatic monoterpene	136.125	O. porosa, O.brenessi, O. nutans, O. comoriensis, O. morae, O. nigrescens, O. foetens, O. floribunda, O. holdridgeana, O. meziana, O. whitei, O. ‘‘small leaf’’, O. quixos, O. tonduzii, O. duckei, O. cath, O. austinii, O. veraguensis, O. bofo, O. caudata, O. notata, O. cymbarum, O. diospyrifolia, O. auriculiformi	Brustulim, 2020; Betim, 2019; Menut, 2002; Chaverri, 2011; Yamaguchi, 2013; Pino, 2004; Takaku, 2007;Takaku, 2007;Takaku, 2007; Takaku, 2007;Takaku, 2007; Sacchetti, 2006; Bansal,2007; Barbosα-Filho, 2007; Amaral, 2017; Chaverri, 2007; Takaku, 2007; Guerrini, 2006; Gil,2016; Garrett, 2010, Ávila,2016, Silva, 2021
12	C9H16O	CC(CCC=C(C)C)C=O	2,6-Dimethyl-5-heptenal	bergamal	aliphatic oxigenated monoterpene	140.12	O. brenesii	Chaverri, 2005
13	C10H16O	CC(C)=CCCC(/C)=C/C=O	(2E)-3,7-Dimethyl-2,6-octadienal	geranial	aliphatic oxigenated monoterpene	152.12	O. quixos	Sacchetti, 2006
14	C10H16O	CC(C)=CCCC(/C)=C\C=O	(2Z)-3,7-Dimethyl-2,6-octadienal	neral	aliphatic oxigenated monoterpene	152.12	O. quixos	Sacchetti, 2006
15	C10H18O	CC(C)=CCCC(C)(O)C=C	3,7-Dimethyl-1,6-octadien-3-ol	linalool	aliphatic oxigenated monoterpene	154.136	O. auriculiformi, O. duckei, O. morae, O. splendens, O. veraguensis, O. ‘‘los llanos’’, O. quixos, O. brenesii, O. nutans, O. comoriensis, O. lancifolia, O. nigrescens, O. foetens, O. leucoxylon, O. minor, O. ceanothifolia	Rigobert, 2017; Barbosα-Filho, 2007; Chaverri, 2011; Yamaguchi, 2013; Takaku, 2007; Takaku, 2007; Pino, 2018; Chaverri, 2005; Betim, 2019; Menut, 2002; Silva, 2018; Yamaguchi, 2013; Pino, 2004; Yamaguchi, 2020; Yamaguchi, 2020; Yamaguchi, 2020
16	C10H18O	CC(CCC=C(C)C)CC=O	3,7-Dimethyl-6-octene-1-one	citronellal	aliphatic oxigenated monoterpene	154.136	O. quixos	Sacchetti, 2006
17	C10H18O	CC(C)=CCCC(/C)=C\CO	(2Z)-3,7-Dimethyl-2,6-octadien-1-ol	nerol	aliphatic oxigenated monoterpene	154.136	O. quixos	Sacchetti, 2006
18	C11H18O2	COC(=O)\C=C(/C)CCC=C(C)C	Methyl (2E)-3,7-dimethyl-2,6-octadienoate	Methyl geranate	aliphatic oxigenated monoterpene	182.131	O. ceanothifolia	Yamaguchi, 2020
19	C11H18O2	CC(C)=CCCC(C)(OC=O)C=C	3,7-Dimethyl-1,6-octadien-3-yl formate	linalyl formate	aliphatic oxigenated monoterpene	182.131	O. quixos	Pino, 2018
20	C15H22O	CC(/CC\C=C(/C)C=O)=C\CCC(=C)C=C	(2E,6E)-2,6-dimethyl-10-methylidenedodeca-2,6,11-trienal	β-Sinensal	aliphatic oxygenated sesquiterpene	218.167	O. whitei	Takaku, 2007
21	C15H26O2	CC(C)CC(=O)OC(C)(CCC=C(C)C)C=C	3,7-dimethylocta-1,6-dien-3-yl 3-methylbutanoate	Linalool-isovalerate	aliphatic oxygenated sesquiterpene	238.193	O. nigrescens, O. splendens	Yamaguchi, 2013; Yamaguchi, 2013
22	C15H24	CC(C)=CCC\C(C)=C\C\C=C(/C)C=C	(3E,6E)-3,7,11-Trimethyl-1,3,6,10-dodecatetraene	x	aliphatic sesquiterpene	204.188	O. caudata, O. bicolor	Gil,2016;Damasceno,2017
23	C15H24	CC(C)=CCC\C(C)=C\C\C=C(/C)C=C	(3E,6E)-3,7,11-Trimethyl-1,3,6,10-dodecatetraene	trans, trans-α-Farnesene	aliphatic sesquiterpene	204.188	O. meziana, O. whitei, O. ‘‘los llanos’’, O. caudata, O. bicolor	Takaku, 2007; Takaku, 2007; Takaku, 2007; Gil,2016;Damasceno,2017
24	C15H24	CC(C)=CCCC(/C)=C/CCC(=C)C=C	(6E)-7,11-dimethyl-3-methylidenedodeca-1,6,10-triene	x	aliphatic sesquiterpene	204.188	O. whitei	Takaku, 2007
25	C5H10O	CCCCC=O	Valeraldehyde	n-nonane	alkyl aldehyde	86.0732	O. gomezii	Chaverri, 2011
26	C6H10O	CCC\C=C/C=O	(Z)-Hex-2-en-1-al	cis-2-hexenal	alkyl aldehyde	98.0732	O. foetens, O. brenesii	Pino, 2004
27	C6H10O	CCC/C=C/C=O	(2E)-2-Hexenal	x	alkyl aldehyde	98.0732	O. brenesii, O. sinuata, O. holdridgeana, O. meziana, O. veraguensis, O. whitei, O. ‘‘los llanos’’, O. ‘‘small leaf’’, O. tonduzii, O. austinii, O. dispersa	Setzer, 2006; Takaku, 2007; Takaku, 2007; Takaku, 2007; Takaku, 2007; Takaku, 2007; Takaku, 2007; Bansal,2007; Chaverri, 2007; Alcoba, 2017
28	C6H12O	CCCCCC=O	hexanal	hexanal	alkyl aldehyde	100.089	O. gomezii, O. brenesii, O. austinii, O. foetens	Chaverri, 2011; Chaverri, 2005; Chaverri, 2007; Pino, 2004
29	C7H14O	CCCCCCC=O	Heptanal	heptanal	alkyl aldehyde	114.105	O. morae, O. brenesii	Chaverri, 2011; Chaverri, 2005
30	C8H8O	CC(=O)c1ccccc1	1-Phenylethanone	acetophenone	alkyl aldehyde	120.058	O. quixos	Pino, 2018
31	C9H18O	CCCCCCCCC=O	nonanal	nonanal	alkyl aldehyde	142.136	O. brenesii	Chaverri, 2005
32	C15H30O	CCCCCCCCCCCCCCC=O	Pentadecanal	pentadecanal	alkyl aldehyde	226.23	O. brenesii	Chaverri, 2005
33	C16H32O2	CCCCCCCCCCCCCCCC(O)=O	Palmitic Acid	hexadecanoic acid	alkyl carboxylic acid	256.24	O. gomezii, O. brenesii, O. bracteosa, O. minor	Chaverri, 2011; Chaverri, 2005; Coutinho, 2007; Yamaguchi, 2020
34	C7H14O	CCCCCC(C)=O	2-Heptanone	2-heptanone	alkyl ketone	114.105	O. brenesii	Chaverri, 2005
35	C7H14O	CCCCCC(C)=O	2-Heptanone	heptan-2-one	alkyl ketone	114.105	O. morae, O. quixos	Chaverri, 2011; Pino, 2018
36	C8H14O	CC(C)=CCCC(C)=O	6-Methyl-5-hepten-2-one	sulcatone	alkyl ketone	126.105	O. quixos	Sacchetti, 2006
37	C8H16O	CCCCCC(=O)CC	3-octanone	octanone	alkyl ketone	128.12	O. austinii	Chaverri, 2007
38	C8H16O	CCC(C)CC(=O)CC	5-Methyl-3-heptanone	5-methyl-3-heptanone	alkyl ketone	128.12	O. brenesii	Chaverri, 2005
39	C9H18O	CCCCCCCC(C)=O	2-Nonanone	nonan-2-one	alkyl ketone	142.136	O. morae	Chaverri, 2011
40	C11H22O	CCCCCCCCCC(C)=O	undecan-2-one	2 - undecanone	alkyl ketone	170.167	O. quixos, O. morae	Sacchetti, 2006, Chaverri, 2011
41	C12H24O	CCCCCCCCCC(=O)CC	3-Dodecanone	dodecan-3-one	alkyl ketone	184.183	O. morae	Chaverri, 2011
42	C7H8O	Cc1ccc(O)cc1	p-Cresol	ρ-cresol	aromatic alcohol	108.058	O. quixos	Pino, 2018
43	C7H8O	OCc1ccccc1	Phenylmethanol	benzyl alcohol	aromatic alcohol	108.058	O. quixos	Calderón, 2018
44	C7H6O	O=Cc1ccccc1	Benzaldehyde	benzaldehyde	aromatic aldehyde	106.042	O. quixos, O. morae, O. ‘‘los llanos’’	Bruni,2004; Chaverri, 2011; Takaku, 2007
45	C10H12O	CC(C)c1ccc(C=O)cc1	4-Isopropylbenzaldehyde	cumin aldehyde	aromatic aldehyde	148.089	O. gomezii, O. morae, O. veraguensis	Chaverri, 2011; Chaverri, 2011; Takaku, 2007
46	C9H10O4	COc1cc(C=O)cc(OC)c1O	4-Hydroxy-3,5-dimethoxybenzaldehyde	syringaldehyde	aromatic aldehyde	182.058	O. quixos	Pino, 2018
47	C7H6O2	Oc1ccccc1C=O	2-Hydroxybenzaldehyde	salicylaldehyde	aromatic aldehydes	122.037	O. quixos	Pino, 2018
48	C14H12O2	O=C(OCc1ccccc1)c2ccccc2	benzyl benzoate	benzyl benzoate	aromatic esther	212.084	O. quixos, O. morae	Pino, 2018; Chaverri, 2011
49	C14H12O3	Oc1ccccc1C(=O)OCc2ccccc2	Benzyl salicylate	benzyl salicylate	aromatic esther	228.079	O. morae	Chaverri, 2011
50	C8H8	C=Cc1ccccc1	Styrene	styrene	aromatic hydrocarbon	104.063	O. quixos	Bruni,2004
51	C9H12	Cc1cc(C)cc(C)c1	Mesitylene	mesitylene	aromatic hydrocarbon	120.094	O. gomezii, O. morae	Chaverri, 2011; Chaverri, 2011
52	C20H32	CC1(C)CCC[C@H]2C1=CC[C@H]3C[C@](C)(CC[C@]23C)C=C	(2S,4aS,4bR,10aS)-2-ethenyl-2,4a,8,8-tetramethyl-3,4,4b,5,6,7,10,10a-octahydro-1H-phenanthrene	Ent-rosa-5,15-diene	diterpene	272.25	O. bicolor, O. nutans	Damasceno,2017; Betim, 219
53	C20H32	CC1(C)CCC[C@@H]2C1=CC[C@@H]3C[C@](C)(CC[C@@]23C)C=C	(4aS,4bR,7S,8aR)-7-ethenyl-1,1,4b,7-tetramethyl-1,2,3,4,4a,4b,5,6,7,8,8a,9-dodecahydrophenanthrene	Rimuene	diterpene	272.25	O. splendens	Yamaguchi, 2013
54	C20H32	CC1(C)CCC[C@@]2(C)[C@H]1CC[C@]34C[C@H](CC[C@H]23)C(=C)C4	(4aS,6aR,9S,11aS,11bS)-4,4,11b-trimethyl-8-methylenetetradecahydro-6a,9-methanocyclohepta[a]naphthalene	Kaurene	diterpene	272.25	O. nutans, O. bicolor, O. cath, O. lancifolia, O. floribunda	Betim, 2019; Damasceno,2017; Amaral, 2017, Silva, 2018; Takaku, 2007
55	C40H60O4	C[C@@H]1CC[C@@H](C(O)=O)[C@@]2(C)C1CCC(=C)C2C[C@H]3C(CCC=C3C)\C(C)=C/C[C@@H]4C(=C)CCC5[C@@]4(C)CCC[C@]5(C)C(O)=O	(1S,4aS,5R)-5-[(Z)-3-[(2S)-2-[[(5R,8R,8aS)-8-carboxy-5,8a-dimethyl-2-methylidene-1,3,4,4a,5,6,7,8-octahydronaphthalen-1-yl]methyl]-3-methylcyclohex-3-en-1-yl]but-2-enyl]-1,4a-dimethyl-6-methylidene-3,4,5,7,8,8a-hexahydro-2H-naphthalene-1-carboxylic acid	Lanceolatic Acid	diterpenoids	604.449	O. minarum	Salleh & Ahmad, 2017
56	C9H10O	CC(=O)c1ccc(C)cc1	1-(4-Methylphenyl)ethanone	ρ-methylacetophenone	monoterpene	134.073	O. quixos	Takaku, 2007
57	C10H14	CC1(C)C2CC1C(=C)C=C2	6,6-dimethyl-4-methylidenebicyclo[3.1.1]hept-2-ene	verbenene	monoterpene	134.11	O. duckei	Moraes, 2017
58	C10H14	CC(C)c1ccc(C)cc1	1-methyl-4-propan-2-ylbenzene	ρ-cymene	monoterpene	134.11	O. odorifera, O. cath, O. cymbarum, O. quixos, O. bofo, O. glomerata, O. gomezii, O. morae, O. veraguensis, O. austinii, O. foetens, O. floribunda	Amaral, 2017; Amaral, 2017; Ávila,2016; Bruni,2004; Guerrini, 2006; Moraes, 2017; Chaverri, 2011; Chaverri, 2011; Setzer, 2006; Chaverri, 2007; Pino, 2004; Takaku, 2007;
59	C10H14	CC(C)c1cccc(C)c1	1-Isopropyl-3-methylbenzene	x	monoterpene	134.11	O. duckei	Moraes, 2017
60	C10H14	CC(C)c1ccccc1C	1-Isopropyl-2-methylbenzene	o-cymene	monoterpene	134.11	O. gomezii, O. odorifera, O. diospyrifolia	Chaverri, 2011; Almeida, 2020, Silva, 2021
61	C10H14	CC(C)C12CC1C(=C)C=C2	1-Isopropyl-4-methylenebicyclo[3.1.0]hex-2-ene	thujα-2,4(10)-diene	monoterpene	134.11	O. gomezii, O. morae, O. quixos, O. austinii	Chaverri, 2011; Chaverri, 2011; Pino, 2018; Chaverri, 2007
62	C10H16	CC1=CCC2C(C1)C2(C)C	3,7,7-Trimethylbicyclo[4.1.0]hept-3-ene	3-carene	monoterpene	136.125	O. quixos	Bruni,2004
63	C10H16	CC1(C)C2CCC(C2)C1=C	2,2-dimethyl-3-methylidenebicyclo[2.2.1]heptane	camphene	monoterpene	136.125	O. tonduzii, O. comoriensis, O. porosa, O. odorifera, O. auriculiformi, O. sinuata, O. valeriana, O. floribunda, O. holdridgeana, O. meziana, O. veraguensis, O. whitei, O. quixos, O. nutans, O. caudata, O. duckei, O. gomezii; O. morae, O. austinii, O. ‘‘los llanos’’, O. cymbarum	Bansal,2007; Menut, 2002; Brustulim, 2020; Almeida, 2020; Rigobert, 2017; Setzer, 2006; Takaku, 2007; Takaku, 2007; Takaku, 2007; Takaku, 2007; Takaku, 2007; Takaku, 2007, Bruni,2004; Betim, 2019; Gil, 2016; Barbosa-Filho, 2007; Chaverri, 2011; Chaverri, 2011; ; Chaverri, 2007; Takaku, 2007; Ávila,2016
64	C10H16	CC(=C)C1CCC(=CC1)C	4-Isopropenyl-1-methylcyclohexene	dl-limonene	monoterpene	136.125	O. duckei	Barbosα-Filho, 2007
65	C10H16	CC(=C)C1CCCC(=C1)C	1-methyl-3-prop-1-en-2-ylcyclohexene	iso-sylvestrene	monoterpene	136.125	O. glomerata, O. austinii	Moraes, 2017, Chaverri, 2007
66	C10H16	CC1=CC[C@@H](C(C)=C)CC1	(4S)-4-Isopropenyl-1-methylcyclohexene	Limonene	monoterpene	136.125	O. quixos, O. tonduzii, O. brenesii, O. nutans; O. comoriensis, O. bofo, O. caudata, O. porosa, O. glomerata, O. dispersa, O. odorifera, O. diospyrifolia, O. gomezii, O. morae, O. cath, O. auriculiformi, O. austinii, O. foetens, O. floribunda, O. meziana, O. whitei, O. ‘‘los llanos’’, O. ‘‘small leaf’’, O. cymbarum	Bruni,2004; Bansal, 2007; Chaverri, 2005; Betim, 2019; Menut, 2002; Guerrini, 2006; Gil, 2016; Brustulim, 2020, Moraes, 2017; Alcoba, 2017; Alcoba, 2017; Fabri, 2019; Chaverri, 2011; Chaverri, 2011; Amaral, 2017; Rigober,2017; Chaverri, 2007; Pino, 2004; Takaku, 2007; Takaku, 2007; Takaku, 2007; Takaku, 2007; Takaku, 2007; Ávila,2016
67	C10H16	CC(C)C12CCC(=C)C1C2	4-methylidene-1-(propan-2-yl)bicyclo[3.1.0]hexane	Sabinene	monoterpene	136.125	O. comoriensis, O. bofo, O. duckei, O. odorifera, O. gomezii, O. quixos,O. nutans, O. caudata, O. porosa, O. morae, O. cath, O. veraguensis	Menut, 2002; Guerrini, 2006; Moraes, 2017, Alcoba, 2017; Chaverri, 2011; Sacchetti, 2006; Betim, 2019; Gil,2016; Brustulim, 2020; Chaverri, 2011; Amaral, 2017, Takaku, 2007
68	C10H16	CC(=C)[C@@H]1CCC=C(C)C1	(5R)-5-Isopropenyl-1-methylcyclohexene	sylvestrene	monoterpene	136.125	O. diospyrifolia	Silva, 2021
69	C10H16	CC(C)=CC\C=C(/C)C=C	(3E)-3,7-dimethylocta-1,3,6-triene	x	monoterpene	136.125	O. quixos, O. nutans, O. morae, O. lancifolia, O. valeriana, O. foetens, O. holdridgeana, O. ‘‘los llanos’’, O. cath, O. austinii, O. comoriensis, O. notata, O. morae, O. auriculiformi, O. glomerata, O. gomezii	Pino, 2018; Betim, 2019; Chaverri, 2011; Silva, 2018; Takaku, 2007; Pino, 2004; Takaku, 2007; Takaku, 2007; Amaral, 2017; Chaverri, 2007
70	C10H16	CC1(C)C2CC3C(C2)C13C	1,7,7-trimethyltricyclo[2.2.1.02,6]heptane	tricyclene	monoterpene	136.125	O. quixos, O. gomezii, O. morae, O. austinii	Sacchetti, 2006; Chaverri, 2011; Chaverri, 2011; Chaverri, 2007
71	C10H16	CC1(C)C2CCC1C(=C)C2	7,7-dimethyl-2-methylidenebicyclo[2.2.1]heptane	α-fenchene	monoterpene	136.125	O. quixos, O. morae, O. cymbarum	Pino, 2018; Chaverri, 2011; Ávila,2016
72	C10H16	CC(C)C1CC=C(C)C=C1	2-methyl-5-propan-2-ylcyclohexa-1,3-diene	α-phellandrene	monoterpene	136.125	O. quixos, O. bofo, O. glomerata, O. notata, O. gomezii, O. morae, O. austinii, O. foetens, O. veraguensis, O. odorifera, O. cath, O. cymbarum, O. diospyrifolia	Bruni,2004; Guerrini, 2006; Moraes, 2017; Garrett, 2010; Chaverri, 2011; Chaverri, 2011; Chaverri, 2007; Pino, 2004; Takaku, 2007; Amaral, 2017; Ávila,2016; Silva, 2021
73	C10H16	CC1=CCC2CC1C2(C)C	2,6,6-trimethylbicyclo[3.1.1]hept-2-ene	α-pinene	monoterpene	136.125	O. tonduzii, O. nutans, O. comoriensis, O. bofo, O. duckei, O. glomerata, O. dispersa, O. odorifera, O. gomezii, O. lancifolia, O. floribunda, O. holdridgeana, O. sinuata, O. foetens, O. opfera, O. meziana, O. whitei, O. quixos, O. brenesii, O. caudata, O. limae, O. porosa, O. cath, O. auriculiformi, O. nigrescens, O. splendens, O. valeriana, O. austinii, O. veraguensis, O. ‘‘los llanos’’, O. ‘‘s…	Bansal,2007; Betim, 2019; Menut, 2002; Guerrini, 2006; Barbosα-Filho, 2007; Moraes, 2017; Alcoba, 2017; Alcoba, 2017; Chaverri, 2011; Silva, 2018; Setzer, 2006; Setzer, 2006; Setzer, 2006; Pino, 2004; Lorenzo, 2000; Takaku, 2007; Setzer, 2006; Pino, 2018; Chaverri, 2005; Gil,2016; Moraes,2017; Brustulim, 2020; Amaral, 2017; Rigobert, 2017; Yamaguchi, 2013; Yamaguchi, 2013; Takaku, 2007; Chaverri,…
74	C10H16	CC(C)C1=CC=C(C)CC1	1-methyl-4-propan-2-ylcyclohexa-1,3-diene	α-terpinene	monoterpene	136.125	O. quixos, O. nutans, O. bofo, O. porosa, O. gomezii, O. morae, O. cath, O. austinii, O. ‘‘los llanos’’, O. cymbarum, O. diospyrifolia	Bruni,2004; Betim, 2019; Guerrini, 2006; Brustulim, 2020; Chaverri, 2011; Chaverri, 2011; Amaral, 2017; Chaverri, 2007; Takaku, 2007, Ávila,2016, Silva, 2021, Costa, 2021
75	C10H16	CC(C)=C1CCC(=CC1)C	1-methyl-4-propan-2-ylidenecyclohexene	α-terpinolene	monoterpene	136.125	O. caudata, O. meziana, O. ‘‘los llanos’’, O. tonduzii, O. cymbarum, O. whitei, O. diospyrifolia, O. notata	Gil,2016, Takaku, 2007; Takaku, 2007; Bansal,2007; Ávila,2016; Takaku, 2007, Silva, 2021; Costa, 2021
76	C10H16	CC(C)C12CC=C(C)[C@H]1C2	(1R)-2-methyl-5-propan-2-ylbicyclo[3.1.0]hex-2-ene	α-thujene	monoterpene	136.125	O. quixos, O. morae, O. austinii, O. veraguensis, O. gomezii, O. bofo, O. foetens, O. diospyrifolia	Bruni,2004; Chaverri, 2011; Chaverri, 2007; Takaku, 2007; Guerrini, 2006; Pino, 2004; Silva, 2021
77	C10H16	CC(C)C1CCC(=C)C=C1	3-methylidene-6-propan-2-ylcyclohexene	β-phellandrene	monoterpene	136.125	O. cymbarum, O. veraguensis	Ávila,2016
78	C10H16	CC(=C)C1CCC(=CC1)C	1-methyl-4-prop-1-en-2-ylcyclohexene	β-limonene	monoterpene	136.125	O. notata	Garrett, 2010
79	C10H16	CC1(C)[C@H]2CCC(=C)[C@@H]1C2	(1S,5S)-6,6-dimethyl-2-methylidenebicyclo[3.1.1]heptane	β-pinene	monoterpene	136.125	O. cymbarum, O. quixos; O. tonduzii, O. brenesii, O. nutans, O. comoriensis, O. caudata, O. limae, O. porosa, O. duckei, O. dispersa, O. odorifera, O. notata, O. diospyrifolia, O. gomezii, O. morae, O. cath, O. auriculiformi, O. nigrescens, O. splendens, O. floribunda, O. holdridgeana, O. valeriana, O. foetens, O. opfera, O. meziana, O. veraguensis, O. whitei, O. ‘‘los llanos’’, O. ‘‘small leaf’’…	Ávila,2016, Bruni 2004; Bransal, 2007, Chaverri, 2005; Betim, 2019; Menut, 2002; Gil,2016; Moraes,2017; Brustulim, 2020; Barbosα-Filho, 2007; Alcoba, 2017; Alcoba, 2017; Garrett, 2010; Fabri, 2019; Chaverri, 2011; Chaverri, 2011; Amaral, 2017; Rigobert, 2017; Yamaguchi, 2013; Yamaguchi, 2013; Setzer, 2006; Setzer, 2006; Takaku, 2007; Pino, 2004; Lorenzo, 2000; Takaku, 2007; Takaku, 2007; Takaku, …
80	C10H16	CC(C)C1=CCC(=CC1)C	1-methyl-4-propan-2-ylcyclohexa-1,4-diene	γ-terpinene	monoterpene	136.125	O. quixos, O. comoriensis, O. porosa, O. glomerata, O. morae, O. austinii, O. nutans, O. bofo, O. duckei, O. gomezii, O. cath, O. foetens, O. veraguensis, O. whitei, O. cymbarum, O. diospyrifolia	Bruni,2004; Menut, 2002; Brustulim, 2020; Moraes, 2017; Chaverri, 2011; Chaverri, 2007; Betim, 2019; Guerrini, 2006; Moraes, 2017; Chaverri, 2011; Amaral, 2017; Pino, 2004; Takaku, 2007; Takaku, 2007, Ávila,2016; Silva, 2021
81	C10H16	CC1=C[C@H]2[C@@H](CC1)C2(C)C	(1S,6R)-3,7,7-trimethylbicyclo[4.1.0]hept-2-ene	δ-2-carene	monoterpene	136.125	O. quixos, O. duckei	Pino, 2018, Barbosα-Filho, 2007
82	C10H16	CC1=CCC2C(C1)C2(C)C	3,7,7-trimethylbicyclo[4.1.0]hept-3-ene	δ-3-carene	monoterpene	136.125	O. foetens, O. quixos, O. duckei, O. morae, O. cymbarum, O. diospyrifolia	Pino, 2004; Pino, 2018; Barbosα-Filho, 2007; Chaverri, 2011; Ávila,2016; Silva, 2021
83	C10H18	CC(C)[C@@]12CC[C@@H](C)C1C2	(1S,4R)-4-methyl-1-propan-2-ylbicyclo[3.1.0]hexane	cis-sabinene hydrate	monoterpene	138.141	O. quixos, O. morae	Pino, 2018; Chaverri, 2011
84	C10H16O	CC12CCC(C=C1)C(C)(C)O2	1,3,3-Trimethyl-2-oxabicyclo[2.2.2]oct-5-ene	dehydro-1,8-cineole	oxigenated monoterpene	152.12	O. gomezii, O. morae	Chaverri, 2011; Chaverri, 2011
85	C12H20O2	CC(=O)O[C@H]1C[C@H]2CC[C@@]1(C)C2(C)C	[(1S,2S,4R)-1,7,7-trimethyl-2-bicyclo[2.2.1]heptanyl] acetate	bornyl acetate	oxigenated monoterpene	196.146	O. cymbarum, O. gomezii, O. morae, O. whitei, O. ‘‘los llanos’’, O. tonduzii, O. austinii, O. comoriensis	Ávila,2016; Chaverri, 2011; Chaverri, 2011; Takaku, 2007; Takaku, 2007; Bansal,2007; Chaverri, 2007; Menut, 2002
86	C12H22O2	CC(C)C1CCC(C)CC1OC(C)=O	2-Isopropyl-5-methylcyclohexyl acetate	iso-menthyl acetate	oxigenated monoterpene	198.162	O. duckei	Moraes, 2017
87	C9H12O	CC(C)C12CC1C(=O)C=C2	5-Isopropylbicyclo[3.1.0]hex-3-en-2-one	dehydro-sabinα- ketone	oxygenated monoterpene	136.089	O. gomezii	Chaverri, 2011
88	C9H14O	CC(=O)C1CCC(=CC1)C	1-(4-Methyl-3-cyclohexen-1-yl)ethanone	4-acetyl-1-methylcyclohexene	oxygenated monoterpene	138.105	O. ‘‘los llanos’’	Takaku, 2007
89	C9H14O	CC(C)C1CCC(=O)C=C1	4-Isopropyl-2-cyclohexen-1-one	x	oxygenated monoterpene	138.105	O. gomezii, O. quixos, O. veraguensis	Chaverri, 2011; Pino, 2018; Takaku, 2007
90	C9H14O	CC(C)C12CCC(=O)C1C2	5-Isopropylbicyclo[3.1.0]hexan-2-one	sabina ketone	oxygenated monoterpene	138.105	O. quixos	Pino, 2018
91	C10H14O	CC1=CC(=O)C2CC1C2(C)C	4,6,6-trimethylbicyclo[3.1.1]hept-3-en-2-one	verbenone	oxygenated monoterpene	150.104	O. quixos, O. floribunda	Pino, 2018, Takaku, 2007
92	C10H14O	Cc1ccc(cc1)C(C)(C)O	2-(4-Methylphenyl)-2-propanol	ρ-cymen-8-ol	oxygenated monoterpene	150.105	O. morae, O. quixos	Chaverri, 2011, Pino, 2018
93	C10H14O	CC(C)c1ccc(C)c(O)c1	5-Isopropyl-2-methylphenol	carvacrol	oxygenated monoterpene	150.105	O. quixos	Pino, 2018
94	C10H14O	CC(=C)C1CC=C(C)C(=O)C1	5-Isopropenyl-2-methyl-2-cyclohexen-1-one	carvone	oxygenated monoterpene	150.105	O. quixos, O. gomezii	Pino, 2018; Chaverri, 2011
95	C10H14O	CC1(C)C2CC=C(C=O)C1C2	6,6-dimethylbicyclo[3.1.1]hept-2-ene-2-carbaldehyde	myrtenal	oxygenated monoterpene	150.105	O. gomezii, O. morae, O. floribunda, O. ‘‘los llanos’’, O. brenesii, O. austinii	Chaverri, 2011; Chaverri, 2011; Takaku, 2007; Takaku, 2007; Chaverri, 2005; Chaverri, 2007;
96	C10H14O	CC1(C)C2CC1C(=C)C(=O)C2	6,6-Dimethyl-2-methylenebicyclo[3.1.1]heptan-3-one	pinocarvone	oxygenated monoterpene	150.105	O. gomezii, O. morae, O. quixos, O. brenesii	Chaverri, 2011; Chaverri, 2011; Pino, 2018; Chaverri, 20
97	C10H14O	CC(C)c1ccc(C)cc1O	2-isopropyl-5-methylphenol	thymol	oxygenated monoterpene	150.105	O. quixos, O. caudata	Pino, 2018; Gil,2016
98	C10H16O	CC1(C)C2CCC1(C)C(=O)C2	1,7,7-Trimethylbicyclo[2.2.1]heptan-2-one	camphor	oxygenated monoterpene	152.12	O. quixos, O. nutans, O. odorifera, O. gomezii, O. morae, O. meziana	Bruni,2004; Betim, 2019; Alcoba, 2017; Chaverri, 2011; Chaverri, 2011; Takaku, 2007
99	C10H16O	CC1(C)C2CC[C@]1(C)C(=O)C2	(1S)-1,7,7-trimethylbicyclo[2.2.1]heptan-2-one	alcanfor	oxygenated monoterpene	152.12	O. cymbarum	Ávila,2016
100	C10H16O	CC(C)C1=CC(=O)C(C)CC1	3-Isopropyl-6-methyl-2-cyclohexen-1-one	carvenone	oxygenated monoterpene	152.12	O. brenesii	Chaverri, 2005
101	C10H16O	CC(=C)[C@@H]1CC=C(C)[C@H](O)C1	(1R,5R)-5-Isopropenyl-2-methyl-2-cyclohexen-1-ol	x	oxygenated monoterpene	152.12	O. gomezii	Chaverri, 2011
102	C10H16O	CC1(C)C2CC=C(CO)C1C2	{6,6-dimethylbicyclo[3.1.1]hept-2-en-2-yl}methanol	myrtenol	oxygenated monoterpene	152.12	O. morae, O. quixos	Chaverri, 2011; Pino, 2018
103	C10H16O	CC(C)C1CCC(=CC1=O)C	3-methyl-6-(propan-2-yl)cyclohex-2-en-1-one	piperitone	oxygenated monoterpene	152.12	O. morae	Chaverri, 2011
104	C10H16O	C[C@@H]1CCC(=C(C)C)C(=O)C1	(5R)-5-methyl-2-(propan-2-ylidene)cyclohexan-1-one	pulegone	oxygenated monoterpene	152.12	O. brenesii	Chaverri, 2005
105	C10H16O	CC(C)[C@]12C[C@@H](O)C(=C)[C@H]1C2	(1S,3R,5S)-4-methylidene-1-(propan-2-yl)bicyclo[3.1.0]hexan-3-ol	sabinol	oxygenated monoterpene	152.12	O. gomezii	Chaverri, 2011
106	C10H16O	CC1(CO)C2CC3C(C2)C13C	(2,3-Dimethyltricyclo[2.2.1.02,6]hept-3-yl)methanol	teresantalol	oxygenated monoterpene	152.12	O. opfera	Lorenzo, 2000
107	C10H16O	CC(=C)[C@H]1CC=C(C)[C@H](O)C1	(1R,5S)-5-Isopropenyl-2-methyl-2-cyclohexen-1-ol	x	oxygenated monoterpene	152.12	O. gomezii, O. quixos	Chaverri, 2011; Pino, 2018
108	C10H160	CC1(C)[C@@H]2C[C@@H](O)C(=C)[C@H]1C2	(1S,3R,5S)-6,6-dimethyl-2-methylidenebicyclo[3.1.1]heptan-3-ol	x	oxygenated monoterpene	152.12	O. dispersa, O. gomezii, O. morae, O. quixos, O. brenesii, O. austinii	Alcoba, 2017; Chaverri, 2011; Chaverri, 2011; Pino, 2018; Chaverri, 2005; Chaverri, 2007
109	C10H16O	CC1(C)C2CCC(C)(C2)C1=O	1,3,3-trimethylbicyclo[2.2.1]heptan-2-one	fenchone	oxygenated monoterpene	152.12	O. cymbarum	Ávila,2016
110	C10H16O	C[C@@H]1CO[C@H]2C=C(C)CC[C@@H]12	(3S,3aS,7aR)-3,6-Dimethyl-2,3,3a,4,5,7a-hexahydro-1-benzofuran	dill ether	oxygenated monoterpene	152.12	O. brenesii	Chaverri, 2005
111	C10H16O	CC1=CC(O)C2CC1C2(C)C	4,6,6-trimethylbicyclo[3.1.1]hept-3-en-2-ol	verbenol	oxygenated monoterpene	152.12	O. dispersa	Alcoba, 2017
112	C10H16O	CC1(C)C2CC3OC3(C)C1C2	2,7,7-trimethyl-3-oxatricyclo[4.1.1.02,4]octane	α-pinene oxide	oxygenated monoterpene	152.12	O. floribunda	Takaku, 2007
113	C10H16O	CC1=CC[C@H](CC=O)C1(C)C	2-[(1R)-2,2,3-trimethylcyclopent-3-en-1-yl]acetaldehyde	α-campholenal	oxygenated monoterpene	152.12	O. quixos, O. brenesii	Pino, 2018; Chaverri, 2005
114	C10H18O	CC(C)[C@H]1CCC(=C[C@@H]1O)C	(1R,6R)-3-methyl-6-propan-2-ylcyclohex-2-en-1-ol	trans-piperitol	oxygenated monoterpene	154.136	O. quixos, O. brenesii	Pino, 2018; Chaverri, 2005
115	C10H18O	CC(C)C12CCC(C)(CC1)O2	1-methyl-4-propan-2-yl-7-oxabicyclo[2.2.1]heptane	isocineole	oxygenated monoterpene	154.136	O. cymbarum	Ávila,2016
116	C10H18O	CC(C)C12CCC(C)(O)C1C2	2-methyl-5-propan-2-ylbicyclo[3.1.0]hexan-2-ol	x	oxygenated monoterpene	154.136	O. morae	Chaverri, 2011
117	C10H18O	C[C@@H]1C[C@H](O)[C@@H]2C[C@H]1C2(C)C	(1R,2S,4R,5R)-4,6,6-trimethylbicyclo[3.1.1]heptan-2-ol	verbanol	oxygenated monoterpene	154.136	O. brenesii	Chaverri, 2005
118	C10H18O	CC1(C)[C@@H]2CC[C@@](C)(C2)[C@@H]1O	(1S,2S,4R)-1,3,3-trimethylbicyclo[2.2.1]heptan-2-ol	α-fenchol	oxygenated monoterpene	154.136	O. austinii, O. opfera, O. cymbarum, O. duckei	Chaverri, 2007
119	C10H18O	CC1=CCC(CC1)C(C)(C)O	2-(4-methylcyclohex-3-en-1-yl)propan-2-ol	α-terpineol	oxygenated monoterpene	154.136	O. quixos, O. odorifera, O. gomezii, O. morae, O. austinii, O. opfera, O. floribunda, O. veraguensis, O. whitei, O. tonduzii, O. brenesii, O. porosa, O. duckei, O. cymbarum, O. ‘‘los llanos’’, O. diospyrifolia	Bruni,2004; Alcoba, 2017; Chaverri, 2011; Chaverri, 2011; Chaverri, 2007; Lorenzo, 2000; Takaku, 2007; Takaku, 2007; Takaku, 2007; Bansal,2007; Chaverri, 2005; Brustulim, 2020; Barbosα-Filho, 2007; Ávila,2016; Takaku, 2007; Silva, 2021
120	C10H18O	CC(=C)C1CCC(C)(O)CC1	1-methyl-4-prop-1-en-2-ylcyclohexan-1-ol	β-terpineol	oxygenated monoterpene	154.136	O. austinii, O. cymbarum	Ávila,2016
121	C10H18O	C[C](C)=[C]1CC[C](C)(O)CC1	1-methyl-4-propan-2-ylidenecyclohexan-1-ol	γ-terpineol	oxygenated monoterpene	154.136	O. cymbarum	Ávila,2016
122	C10H18O	CC(C)(O)[CH]1CC[C](=[CH2])CC1	2-(4-methylidenecyclohexyl)propan-2-ol	δ-terpineol	oxygenated monoterpene	154.136	O. gomezii, O. morae, O. quixos	Chaverri, 2011; Chaverri, 2011; Pino, 2018
123	C10H18O	CC12CCC(CC1)C(C)(C)O2	1,3,3-Trimethyl-2-oxabicyclo[2.2.2]octane	1,8-cineole	oxygenated monoterpene	154.136	O. quixos, O. tonduzii, O. brenesii, O. nutans, O. comoriensis, O. porosa, O. gomezii, O. morae, O. valeriana, O. austinii, O. opfera, O. floribunda, O. holdridgeana, O. meziana, O. whitei, O. ‘‘los llanos’’, O. ‘‘small leaf’’, O. duckei, O. odorifera, O. auriculiformi, O. cymbarum	Bruni,2004; Bansal, 2007; Chaverri, 2005; Betim, 2019; Menut, 2002, Brustulim, 2020; Chaverri, 2011; Chaverri, 2011; Takaku, 2007; Chaverri, 2007; Lorenzo, 2000; Takaku, 2007; Takaku, 2007; Takaku, 2007; Takaku, 2007; Takaku, 2007; Takaku, 2007; Barbosα-Filho, 2007; Amaral, 2017; Rigobert, 2017; Ávila, 2016
124	C10H18O	CC(C)C1(O)CCC(=CC1)C	1-Isopropyl-4-methyl-3-cyclohexen-1-ol	4-terpineol	oxygenated monoterpene	154.136	O. quixos, O. cath, O. cymbarum, O. floribunda, O. veraguensis, O. ‘‘los llanos’’, O. opfera, O. bofo, O. glomerata, O. gomezii, O. morae, O. nutans, O. porosa, O. duckei, O. austinii	Bruni,2004; Amaral, 2017; Ávila,2016; Takaku, 2007; Takaku, 2007; Takaku, 2007; Lorenzo, 2000; Guerrini, 2006; Moraes, 2017; Chaverri, 2011; Chaverri, 2011; Pino, 2018, Betim, 2019; Brustulim, 2020; Barbosa-Filho, 2007; Chaverri, 2007
125	C10H18O	CC1(C)C2CCC(C2)C1(C)O	2,3,3-trimethylbicyclo[2.2.1]heptan-2-ol	camphene hydrate	oxygenated monoterpene	154.136	O. morae, O. austinii	Chaverri, 2011; Chaverri, 2007
126	C10H18O	CC(C)[C@@H]1CC[C@](C)(O)C=C1	(1S,4S)-1-methyl-4-propan-2-ylcyclohex-2-en-1-ol	cis- ρ-menth-2-enol	oxygenated monoterpene	154.136	O. morae, O. brenesii, O. quixos	Chaverri, 2011; Pino, 2018; Chaverri, 2005
127	C10H18O	CC(C)[C@]12CCC(C)(O)[C@H]1C2	(1S,5R)-2-methyl-5-propan-2-ylbicyclo[3.1.0]hexan-2-ol	x	oxygenated monoterpene	154.136	O. quixos	Sacchetti, 2006
128	C10H18O	CC1(C)[C@H]2CC[C@@](C)(O)[C@@H]1C2	(1R,2R,5S)-2,6,6-Trimethylbicyclo[3.1.1]heptan-2-ol	x	oxygenated monoterpene	154.136	O. morae	Chaverri, 2011
129	C10H18O	CC(C)[C@@H]1CCC(=C[C@@H]1O)C	(1R,6S)-3-methyl-6-propan-2-ylcyclohex-2-en-1-ol	x	oxygenated monoterpene	154.136	O. morae	Chaverri, 2011
130	C10H18O	CC1CCC(CC1O)C(C)=C	5-Isopropenyl-2-methylcyclohexanol	dihydro carveol	oxygenated monoterpene	154.136	O. gomezii	Chaverri, 2011
131	C10H18O	CC1(C)[C@@H]2CC[C@@](C)(C2)[C@@H]1O	(1S,2S,4R)-1,3,3-Trimethylbicyclo[2.2.1]heptan-2-ol	endo-fenchol	oxygenated monoterpene	154.136	O. quixos, O. morae, O. ‘‘los llanos’’	Pino, 2018; Chaverri, 2011; Takaku, 2007
132	C10H18O	C[C@@H]1CC[C@@H]([C@@H](O)C1)C(C)=C	(1S,2R,5R)-2-Isopropenyl-5-methylcyclohexanol	isopulegol	oxygenated monoterpene	154.136	O. austinii	Chaverri, 2007
133	C10H18O	C[C@@H]1[C@@H](O)C[C@@H]2C[C@H]1C2(C)C	(1R,2S,3S,5S)-2,6,6-trimethylbicyclo[3.1.1]heptan-3-ol	pinocampheol	oxygenated monoterpene	154.136	O. morae	Chaverri, 2011
134	C10H18O	CC(C)C1=CCC(C)(O)CC1	4-Isopropyl-1-methyl-3-cyclohexen-1-ol	terpinen-1-ol	oxygenated monoterpene	154.136	O. quixos	Pino, 2018
135	C10H18O	CC(C)[C@@H]1CC[C@@](C)(O)C=C1	(1R,4S)-4-Isopropyl-1-methyl-2-cyclohexen-1-ol	trans-p-menth-2-en-1-ol	oxygenated monoterpene	154.136	O. morae, O. brenesii	Chaverri, 2011; Chaverri, 2005
136	C10H18O	CC(C)[C@]12CCC(C)(O)[C@@H]1C2	(1R,5R)-2-methyl-5-propan-2-ylbicyclo[3.1.0]hexan-2-ol	x	oxygenated monoterpene	154.136	O. quixos	Sacchetti, 2006
137	C10H18O	CC1(C)C2CCC(C)(O)C1C2	2,6,6-Trimethylbicyclo[3.1.1]heptan-2-ol	x	oxygenated monoterpene	154.136	O. duckei	Moraes, 2017
138	C10H18O	CC1(C)C2CCC1(C)C(O)C2	1,7,7-Trimethylbicyclo[2.2.1]heptan-2-ol	borneol	oxygenated monoterpene	154.136	O. morae, O. austinii, O. opfera, O. meziana, O. quixos, O. comoriensis, O. cymbarum, O. veraguensis, O. ‘‘los llanos’’, O. duckei; O. morae, O. austinii	Chaverri, 2011; Chaverri, 2011; Lorenzo, 2000; Takaku, 2007; Bruni,2004; Menut, 2002; Ávila,2016; Takaku, 2007; Takaku, 2007; Barbosα-Filho, 2007; Chaverri, 2011; Chaverri, 2007
139	C10H18O	C[C@@H]1CC[C@H]([C@@H](O)C1)C(C)=C	(1S,2S,5R)-5-methyl-2-(prop-1-en-2-yl)cyclohexanol	neo-isopulegol	oxygenated monoterpene	154.136	O. austinii	Chaverri, 2007
140	C10H14O2	CC1(C)C2CCC1(C=O)C(=O)C2	7,7-dimethyl-2-oxobicyclo[2.2.1]heptane-1-carbaldehyde	α-camphenal	oxygenated monoterpene	166.099	O. ‘‘los llanos’’	Takaku, 2007
141	C10H16O2	CC(C)C12CCC(C)(OO1)C=C2	1-Isopropyl-4-methyl-2,3-dioxabicyclo[2.2.2]oct-5-ene	x	oxygenated monoterpene	168.115	O. quixos	Pino, 2018
142	C10H16O2	CC(C)[C@@H]1CC[C@]2(C)O[C@@H]2C1=O	(1S,3S,6S)-3-Isopropyl-6-methyl-7-oxabicyclo[4.1.0]heptan-2-one	x	oxygenated monoterpene	168.115	O. quixos	Pino, 2018
143	C10H16O2	CC(C)[C@]12CC[C@@]3(C)O[C@H]3[C@H]1O2	(1S,2R,4R,7R)-4-isopropyl-7-methyl-3,8-dioxatricyclo[5.1.0.02,4]octane	iso-ascaridole	oxygenated monoterpene	168.115	O. quixos	Pino, 2018
144	C10H18O2	CC(C)(O)[C@H]1CC[C@](C)(O1)C=C	2-[(2R,5S)-5-Methyl-5-vinyltetrahydro-2-furanyl]-2-propanol	cis-linalool oxide	oxygenated monoterpene	170.131	O. quixos	Pino, 2018
145	C10H18O2	CC(C)(O)[C@@H]1CC[C@](C)(O1)C=C	2-[(2S,5S)-5-Methyl-5-vinyltetrahydro-2-furanyl]-2-propanol	trans-linalool oxide (furanoid)	oxygenated monoterpene	170.131	O. quixos	Pino, 2018
146	C12H22O	CCC1[C@@H](C)CC[C@@H](C(C)C)C1=O	(3S,6S)-2-ethyl-3-methyl-6-propan-2-ylcyclohexan-1-one	2-ethyl-isomenthone	oxygenated monoterpene	182.167	O. gomezii	Chaverri, 2011
147	C13H20O	CC(=O)/C=C/C1C(=CCCC1(C)C)C	(E)-4-(2,6,6-trimethylcyclohex-2-en-1-yl)but-3-en-2-one	x	oxygenated monoterpene	192.151	O. brenesii	Chaverri, 2005
148	C12H20O2	CC(=O)OC1C(C)(C)C2CCC1(C)C2	(1,3,3-trimethyl-2-bicyclo[2.2.1]heptanyl) acetate	Fenchyl acetate	oxygenated monoterpene	196.146	O. cymbarum	Ávila,2016
149	C12H20O2	CC(=O)O[C@H]1C[C@H]2CC[C@@]1(C)C2(C)C	[(1S,2S,4R)-1,7,7-trimethyl-2-bicyclo[2.2.1]heptanyl] acetate	Isobornyl acetate	oxygenated monoterpene	196.146	O. cymbarum, O. gomezii	Ávila,2016; Chaverri, 2011
150	C12H20O2	CC(=O)OC(C)(C)C1CCC(=CC1)C	2-(4-methylcyclohex-3-en-1-yl)propan-2-yl acetate	Terpinyl acetate	oxygenated monoterpene	196.146	O. cymbarum, O. duckei, O. whitei	Ávila,2016; Moraes, 2017; Takaku, 2007
151	C14H20O	CC1(C)[C@@H]2CC[C@@]3(C2)C(CCC3=O)C1=C	(1R,8R)-7,7-Dimethyl-6-methylenetricyclo[6.2.1.01,5]undecan-2-one	Khusimone	oxygenated monoterpene	204.151	O. cath	Amaral, 2017
152	C12H16O3	COc1cc(OC)c(\C=C/C)cc1OC	1,2,4-Trimethoxy-5-[(1Z)-1-propen-1-yl]benzene	cis-asarone	oxygenated monoterpene	208.11	O. diospyrifolia	Silva, 2021
153	C11H16O3	CC1(C)C[C@H](O)C[C@@]2(C)OC(=O)C=C12	(6S,7aR)-6-hydroxy-4,4,7a-trimethyl-5,6,7,7a-tetrahydrobenzofuran-2(4H)-one	x	oxygenated sesquiterpene	196.11	Ocotea minarum	Nogueira, 2021
154	C14H18O	CC(C)C1CCC(=O)c2ccc(C)cc12	4-Isopropyl-6-methyl-3,4-dihydro-1(2H)-naphthalenone	10-nor-calamenen-10-one	oxygenated sesquiterpene	202.136	O. gomezii, O. morae	Chaverri, 2011; Chaverri, 2011
155	C14H22O	CC(C)[C@H]1CC[C@@H](C)[C@@H]2CCC(=O)C=C12	(4aS,5R,8R)-5-methyl-8-propan-2-yl-4,4a,5,6,7,8-hexahydro-3H-naphthalen-2-one	x	oxygenated sesquiterpene	206.167	O. gomezii	Chaverri, 2011
156	C14H24O	CC(C)[C@H]1CC[C@H](C)C23CCC(O)C2C13	(7R,10S)-10-methyl-7-propan-2-yltricyclo[4.4.0.01,5]decan-4-ol	Cubebol (I)	oxygenated sesquiterpene	208.183	O. comoriensis	Menut, 2002
157	C15H20O	Cc1coc2C[C@@]3(C)CCCC(=C)[C@@H]3Cc12	(4aS,8aR)-3,8a-Dimethyl-5-methylene-4,4a,5,6,7,8,8a,9-octahydronaphtho[2,3-b]furan	atractylone	oxygenated sesquiterpene	216.151	O. lancifolia	Silva, 2018
158	C15H22O	CC(C)[C@@H]1CC[C@@H](C)c2cc(O)c(C)cc12	(5S,8R)-3,8-dimethyl-5-(propan-2-yl)-5,6,7,8-tetrahydronaphthalen-2-ol	Rel-(1R,4S)-7-hydroxycalamenene	oxygenated sesquiterpene	218.167	O. elegans	nubbe
159	C15H22O	CC(C)[C@H]1CC[C@@](C)(O)c2ccc(C)cc12	(1R,4R)-1,6-dimethyl-4-propan-2-yl-3,4-dihydro-2H-naphthalen-1-ol	x	oxygenated sesquiterpene	218.167	O. gomezii, O. austinii, O. morae, O. brenesii	Chaverri, 2011, Chaverri, 2007; Chaverri, 2011, Chaverri, 2005
160	C15H22O	CC(C)=CC(=O)C\C(C)=C/1CCC(=CC1)C	(6Z)-2-methyl-6-(4-methylcyclohex-3-en-1-ylidene)hept-2-en-4-one	x	oxygenated sesquiterpene	218.167	O. bicolor	Damasceno,2017
161	C15H22O	C[C@@H]1CC[C@@H]2[C@H](C3=C(C)C(=O)C[C@H]13)C2(C)C	(1aR,4R,4aR,7bS)-1,1,4,7-tetramethyl-1a,2,3,4,4a,5-hexahydro-1H-cyclopropa[e]azulen-6(7bH)-one	cyclocolorenone	oxygenated sesquiterpene	218.167	O. brenesii, O. gomezii	Chaverri, 2005; Chaverri, 2011
162	C15H22O	C[C@@H]1C(=O)C[C@@H]2C(=C)C(C)(C)[C@@H]3CC[C@]12C3	(1R,2S,5S,8R)-2,7,7-trimethyl-6-methylidenetricyclo[6.2.1.01,5]undecan-3-one	epi-Zizanone	oxygenated sesquiterpene	218.167	O. cath	Amaral, 2017
163	C15H22O	CC(C)C1CC=C(C=O)C2CCC(=CC12)C	4-isopropyl-6-methyl-3,4,4a,7,8,8a-hexahydronaphthalene-1-carbaldehyde	14-oxy-α-muurolene	oxygenated sesquiterpene	218.167	O. brenesii	Chaverri, 2005
164	C15H22O	CC(C)=CC(=O)CC1(C)C2CC3C(C2)C13C	1-(2,3-dimethyltricyclo[2.2.1.02,6]heptan-3-yl)-4-methylpent-3-en-2-one	Santalenone	oxygenated sesquiterpene	218.167	O. splendens	Yamaguchi, 2013
165	C15H22O	CC(C)[C@@H]1CC[C@@](C)(O)c2ccc(C)cc12	(1R,4S)-4-isopropyl-1,6-dimethyl-1,2,3,4-tetrahydronaphthalen-1-ol	x	oxygenated sesquiterpene	218.167	O. austinii, O. gomezii, O. morae, O. brenesii, O. bicolor, O. limae, O. diospyrifolia	Chaverri, 2007; Chaverri, 2011; Chaverri, 2011; Chaverri, 2005; Damasceno,2017; Moraes, 2017; Fabri, 2019;
166	C15H24O	CC\1=C/CC(C)(C)/C=C/C[C@@]2(C)O[C@@H]2CC1	(1R,3E,7E,11R)-1,5,5,8-Tetramethyl-12-oxabicyclo[9.1.0]dodeca-3,7-diene	humulene epoxide II	oxygenated sesquiterpene	220.183	O. brenesii, O. gomezii, O. morae, O. quixos, O. tonduzii, O. comoriensis, O. caudata, O. veraguensis, O. auriculiformi	Chaverri, 2005; Chaverri, 2011; Chaverri, 2011; Sacchetti, 2006; Bansal,2007; Menut, 2002; Gil,2016; Takaku, 2007; Rigobert, 2017
167	C15H24O	CC(C)[C@H]1C=C[C@@H](C)[C@]23CC[C@@](C)(O)C2[C@H]13	(3R,3bS,4S,7R,7aS)-4-Isopropyl-3,7-dimethyl-2,3,3a,3b,4,7-hexahydro-1H-cyclopenta[1,3]cyclopropa[1,2]benzen-3-ol	10-epi-cubebol	oxygenated sesquiterpene	220.183	O. gomezii	Chaverri, 2011
168	C15H26O	CC1=C2C[C@@H](CC[C@]2(C)CCC1)C(C)(C)O	2-[(2R,4aS)-4a,8-dimethyl-1,2,3,4,4a,5,6,7-octahydronaphthalen-2-yl]propan-2-ol	10-epi-γ-eudesmol	oxygenated sesquiterpene	220.183	O. austinii	Chaverri, 2007
169	C15H24O	CC(CO)C1CC=C(C)C2CCC(=CC12)C	2-(4,7-dimethyl-1,2,4a,5,6,8a-hexahydronaphthalen-1-yl)propan-1-ol	14-hydroxy-α-muurolene	oxygenated sesquiterpene	220.183	O. brenesii, O. gomezii, O. morae, O. splendens	Chaverri, 2005; Chaverri, 2011; Chaverri, 2011
170	C15H24O	CC1C2CC23C(C)(C)CCCC3(C)CC1=O	2,4a,8,8-Tetramethyloctahydrocyclopropa[d]naphthalen-3(1H)-one	3-thujopsanone	oxygenated sesquiterpene	220.183	O. brenesii	Chaverri, 2005
171	C15H24O	C[C@@H](CCC=C(C)C)[C@H]1CCC(=CC1=O)C	(6R)-3-methyl-6-[(2S)-6-methylhept-5-en-2-yl]cyclohex-2-en-1-one	6R,7R-bisabolone	oxygenated sesquiterpene	220.183	O. gardneri	Moraes,2017
172	C15H24O	C[C@H]1CCC2C1[C@@H]3[C@H](CCC24CO4)C3(C)C	(1aS,7S,7bR)-1,1,7-Trimethyldecahydrospiro[cyclopropa[e]azulene-4,2'-oxirane]	allo-Aromadendrene epoxide	oxygenated sesquiterpene	220.183	O. diospyrifolia, O. porosa	Fabri,2019; Brustulim, 2020
173	C15H24O	CC(C)[C@H]1CC=C(C)C2C(O)CC(=CC12)C	(5R)-3,8-dimethyl-5-propan-2-yl-1,2,4a,5,6,8a-hexahydronaphthalen-1-ol	amorpha-4,9-dien-2-ol	oxygenated sesquiterpene	220.183	O. duckei	Moraes, 2017
174	C15H24O	C\C1=C/C[C@@H]2[C@H](CC2(C)C)C(=C)CC[C@H]1O	(1R,3E,5R,9S)-4,11,11-trimethyl-8-methylidenebicyclo[7.2.0]undec-3-en-5-ol	Caryophylenol II	oxygenated sesquiterpene	220.183	O. quixos	Calderón, 2018
175	C15H24O	CC1(C)C[C@H]2[C@H]1CC[C@@]3(C)O[C@@H]3CCC2=C	(1R,4R,6R,10S)-4,12,12-trimethyl-9-methylidene-5-oxatricyclo[8.2.0.04,6]dodecane	Caryophyllene oxide	oxygenated sesquiterpene	220.183	O. quixos, O. dispersa, O. gomezii, O. morae, O. cath, O. lancifolia, O. sinuata, O. tonduzii, O. brenesii, O. nutans, O. comoriensis, O. gardneri, O. nigrescens, O. splendens, O. leucoxylon, O. minor, O. ceanothifolia, O. notata	Bruni, 2004; Alcoba, 2017; Chaverri, 2011; Chaverri, 2011; Amaral, 2017; Silva, 2018; Takaku, 2007; Bansal,2007; Chaverri, 2005; Betim, 2019; Menut, 2002; Moraes,2017; Yamaguchi, 2013; Yamaguchi, 2013; Yamaguchi, 2020; Yamaguchi, 2020; Yamaguchi, 2020, Costa, 2021
176	C15H24O	CC1(C)C[C@H]2[C@H]1CCC(=C)C(O)CCC2=C	(1S,9R)-10,10-dimethyl-2,6-dimethylidenebicyclo[7.2.0]undecan-5-ol	caryophylla-4(12),8(13)-dien-5β-ol	oxygenated sesquiterpene	220.183	O. morae	Chaverri, 2011
177	C15H24O	CC1(C)CC2C1CCC(=C)[C@@H](O)CCC2=C	(5S)-10,10-dimethyl-2,6-dimethylidenebicyclo[7.2.0]undecan-5-ol	caryophylla-4(14),8(15)-dien-5-.α-ol	oxygenated sesquiterpene	220.183	O. quixos, O. leucoxylon, O. minor	Pino, 2018; Yamaguchi, 2020
178	C15H24O	C\C(CO)=C/CCC(=C)C1CCC(=CC1)C	(2E)-2-methyl-6-(4-methylcyclohex-3-en-1-yl)hepta-2,6-dien-1-ol	x	oxygenated sesquiterpene	220.183	O. austinii	Chaverri, 2007
179	C15H24O	CC1CCC=C2CC\C(CC12C)=C(C)/CO	(2E)-2-(8,8a-dimethyl-1,3,4,6,7,8-hexahydronaphthalen-2-ylidene)propan-1-ol	x	oxygenated sesquiterpene	220.183	O. lancifolia	Silva, 2018
180	C15H24O	CC1=C2CCC(C)(O)C2C3C(CC1)C3(C)C	1,1,4,7-Tetramethyl-1a,2,3,5,6,7,7a,7b-octahydro-1H-cyclopropa[e]azulen-7-ol	Isospathulenol	oxygenated sesquiterpene	220.183	O. dispersa	Alcoba, 2017
181	C15H24O	C[C@@H]1CC[C@H]2C(C)(C)C3C4OC4(C)CC[C@]123	(2aS,5R,5aS)-2,2,5,7a-Tetramethyldecahydrocyclopenta[1',4']cyclobuta[1',2':5,6]benzo[1,2-b]oxirene	italicene epoxide	oxygenated sesquiterpene	220.183	O. gomezii, O. limae	Chaverri, 2011; Moraes,2017
182	C15H24O	CC(C)[C@@H]1CCC(=C)C2[C@@H](O)CC(=CC12)C	(1S,5S)-5-Isopropyl-3-methyl-8-methylene-1,2,4a,5,6,7,8,8a-octahydro-1-naphthalenol	khusinol	oxygenated sesquiterpene	220.183	O. gomezii, O. morae, O. austinii, O. cath	Chaverri, 2011; Chaverri, 2011; Chaverri, 2007; Amaral, 2017
183	C15H24O	CC(C)[C@@H]1CCC(=C)[C@@]2(O)CCC(=C[C@@H]12)C	(1S,4aR,8aR)-1-Isopropyl-7-methyl-4-methylene-1,3,4,5,6,8a-hexahydro-4a(2H)-naphthalenol	Muurolα-4,10(14)-dien-1-β-ol	oxygenated sesquiterpene	220.183	O. quixos	Calderón, 2018
184	C15H24O	CC1=CC=C[C@@]2(C)CC[C@H](C[C@@H]12)C(C)(C)O	2-[(2R,4aR,8aS)-4a,8-Dimethyl-1,2,3,4,4a,8a-hexahydro-2-naphthalenyl]-2-propanol	Occidentalol	oxygenated sesquiterpene	220.183	O. quixos	Noriega, 2018
185	C15H24O	CC1(C)CC2C1CCC3(C)OC3CCC2=C	4,12,12-Trimethyl-9-methylene-5-oxatricyclo[8.2.0.04,6]dodecane	oxyde caryophyllene	oxygenated sesquiterpene	220.183	O. auriculiformi	Rigobert, 2017
186	C15H24O	CC(C)[C@@H]1CC[C@]2(C)[C@H]1CC(=C)CCC2=O	(1S,3aR,8aS)-3a-methyl-7-methylidene-1-propan-2-yl-2,3,5,6,8,8a-hexahydro-1H-azulen-4-one	salvial-4(14)-en-1-one	oxygenated sesquiterpene	220.183	O. morae,O. brenesii, O. austinii	Chaverri, 2011; Chaverri, 2005; Chaverri, 2007
187	C15H24O	CC1CCC2C(C)(C)C3CC12CC4OC34C	2,6,6,8-tetramethyl-9-oxatetracyclo[5.4.1.01,5.08,10]dodecane	α-cedrene epoxide	oxygenated sesquiterpene	220.183	O. duckei	Moraes, 2017
188	C15H24O	CC1=CCC[C@]2(C)CC[C@H](C[C@@H]12)C(=C)CO	2-[(2R,4aR,8aR)-4a,8-dimethyl-2,3,4,5,6,8a-hexahydro-1H-naphthalen-2-yl]prop-2-en-1-ol	α-costol	oxygenated sesquiterpene	220.183	O. lancifolia	Silva, 2018
189	C15H24O	C\C1=C/CCC(=C)C2CC(C)(CO)C2CC1	(E)-(6,10-dimethyl-2-methylenebicyclo[7.2.0]undec-5-en-10-yl)methanol	14-hydroxy-9-epi-(trans)-caryophyllene	oxygenated sesquiterpene	220.183	O. morae	Chaverri, 2011
190	C15H24O	C\C1=C\CCC(=C)C2CC(C)(CO)C2CC1	(Z)-(6,10-dimethyl-2-methylenebicyclo[7.2.0]undec-5-en-10-yl)methanol	x	oxygenated sesquiterpene	220.183	O. diospyrifolia	Fabri,2019
191	C15H24O	CC1(C)C[C@H]2[C@H]1CC/C(=C/CCC2=C)CO	((1R,9S,Z)-11,11-dimethyl-8-methylenebicyclo[7.2.0]undec-4-en-4-yl)methanol	14-Hydroxy-Z-caryophyllene	oxygenated sesquiterpene	220.183	O. splendens	Yamaguchi, 2013
192	C15H24O	CC(C)C1CCC(=C2CCC(=CC12)CO)C	(8-isopropyl-5-methyl-3,4,6,7,8,8a-hexahydronaphthalen-2-yl)methanol	14-hydroxy-δ-cadinene	oxygenated sesquiterpene	220.183	O. gomezii, O. brenesii	Chaverri, 2011; Chaverri, 2005
193	C15H24O	CC(C)C1=CC[C@@]2(C)[C@H](O)CCC(=C)C2C1	(1R,8aR)-8a-methyl-4-methylidene-6-propan-2-yl-1,2,3,4a,5,8-hexahydronaphthalen-1-ol	eudesmα-4(15),7-dien-1β-ol	oxygenated sesquiterpene	220.183	O. gomezii, O. morae, O. austinii, O. brenesii	Chaverri, 2011; Chaverri, 2011; Chaverri, 2007; Chaverri, 2005
194	C15H24O	CC(C)=CC(O)CC(=C)C1CCC(=CC1)C	6-Methyl-2-(4-methylcyclohex-3-en-1-yl)hepta-1,5-dien-4-ol	β-Atlantol	oxygenated sesquiterpene	220.183	O. diospyrifolia, O. morae	Fabri,2019; Chaverri, 2011
195	C15H24O	C[C@]1(O)CC[C@H]2[C@@H]1[C@H]3[C@@H](CCC2=C)C3(C)C	(1aR,4aS,7S,7aR,7bR)-1,1,7-trimethyl-4-methylenedecahydro-1H-cyclopropa[e]azulen-7-ol	(rel)-4β,5β,7β-eremophil-9α,10α-epoxy-12-oic acid	oxygenated sesquiterpene	220.183	O. lancifolia	Maria José de Camargo, 2013
196	C15H24O	CC/1=C/CC(C)(C)\C=C/CC2(C)OC2CC1	(3Z,7Z)-1,5,5,8-Tetramethyl-12-oxabicyclo[9.1.0]dodeca-3,7-diene	Humulene oxide	oxygenated sesquiterpene	220.183	O. ceanothifolia	Yamaguchi, 2020
197	C15H24O	C\C(CO)=C\CCC1(C)C2CCC(C2)C1=C	(Z)-2-methyl-5-(2-methyl-3-methylenebicyclo[2.2.1]heptan-2-yl)pent-2-en-1-ol	cis-epi-β-santalol	oxygenated sesquiterpene	220.183	O. notata	Costa, 2021
198	C15H24O	CC(C)[C@H]1CC[C@]2(CO)C3CC=C(C)C2C13	[(1S,8R)-3-methyl-8-propan-2-yl-1-tricyclo[4.4.0.02,7]dec-3-enyl]methanol	β-copaen-4-α-ol	oxygenated sesquiterpene	220.183	O. brenesii	Chaverri, 2005
199	C15H24O	CC12CCCC(=C)C1CC(CC2)C(=C)CO	2-(4a-methyl-8-methylidene-1,2,3,4,5,6,7,8a-octahydronaphthalen-2-yl)prop-2-en-1-ol	β-costol	oxygenated sesquiterpene	220.183	O. gardneri	Moraes,2017
200	C15H24O	CC(C)[C@H]1CCC(=C)C2CC[C@H](C12)C(C)=O	1-[(1R,7R)-4-methylidene-7-propan-2-yl-1,2,3,3a,5,6,7,7a-octahydroinden-1-yl]ethanone	β-Oplopenone	oxygenated sesquiterpene	220.183	O. floribunda	Takaku, 2007
201	C15H24O	CC(C)[C@H]1[C@@H]2CC(=C)[C@H]3CC[C@@](C)(O)[C@H]3[C@H]12	(1S,1aS,3aS,6R,6aS,6bS)-6-methyl-3-methylidene-1-propan-2-yl-1,1a,2,3a,4,5,6a,6b-octahydrocyclopropa[g]inden-6-ol	Oreodaphnenol	oxygenated sesquiterpene	220.183	O. porosa	DNP
202	C15H24O	C/C=C\C=C/C=C\C=C/CCCCCCO	(7Z,9Z,11Z,13Z)-pentadeca-7,9,11,13-tetraen-1-ol	x	oxygenated sesquiterpene	220.35	O. morae	Chaverri, 2011
203	C15H24O	CC(/CO)=C/CC[C@]1(C)C2CC3C(C2)C13C	(Z)-5-[(3R)-2,3-dimethyl-3-tricyclo[2.2.1.02,6]heptanyl]-2-methylpent-2-en-1-ol	cis-α-santalol	oxygenated sesquiterpene	220.351	O. notata	Costa, 2021
204	C15H24O	CC1=CCC2CC1C2(C)CC/C=C(/C)\CO	(Z)-5-[(1S,5S,6R)-2,6-dimethyl-6-bicyclo[3.1.1]hept-2-enyl]-2-methylpent-2-en-1	bergamotol	oxygenated sesquiterpene	220.351	O. notata	Costa, 2021
205	C15H24O	C\C(CO)=C/CC[C@]1(C)[C@H]2CC[C@H](C2)C1=C	(E)-2-methyl-5-[(1S,2R,4R)-2-methyl-3-methylidene-2-bicyclo[2.2.1]heptanyl]pent-2-en-1-ol	trans-β-santalol	oxygenated sesquiterpene	220.351	O. notata	Costa, 2021
206	C15H26O	CC(C)[C@@H]1CC[C@@](C)(O)C2CCC(=CC12)C	(1R,4S)-1,6-dimethyl-4-propan-2-yl-3,4,4a,7,8,8a-hexahydro-2H-naphthalen-1-ol	τ-Cadinol	oxygenated sesquiterpene	222.198	O. tonduzii, O. auriculiformi, O. valeriana, O. holdridgeana, O. veraguensis, O. ‘‘small leaf’', O. austinii, O. floribunda, O. meziana	Bansal,2007; Rigobert, 2017; Setzer, 2006; Takaku, 2007; Takaku, 2007; Takaku, 2007; Chaverri, 2007; Takaku, 2007; Takaku, 2007
207	C15H26O	CC(C)[C@@H]1CC[C@](C)(O)[C@H]2CCC(=C[C@@H]12)C	(1S,4S,4aR,8aS)-1,6-dimethyl-4-propan-2-yl-3,4,4a,7,8,8a-hexahydro-2H-naphthalen-1-ol	τ-muurolol	oxygenated sesquiterpene	222.198	O. auriculiformi, O. austinii	Rigobert, 2017, Chaverri, 2007
208	C15H26O	CC(=C)[C@H]1CC[C@@]2(C)CCC[C@](C)(O)C2C1	(1S,4aR,7S)-1,4a-dimethyl-7-(prop-1-en-2-yl)decahydronaphthalen-1-ol	eudesmenol	oxygenated sesquiterpene	222.198	O. corymbosa	chavesgottlieb1994
209	C15H26O	CC(=C)[C@@H]1CC[C@@]2(C)CCC[C@@](C)(O)C2C1	(1R,4aR,7R)-1,4a-dimethyl-7-(prop-1-en-2-yl)-decahydronaphthalen-1-ol	11-Eudesmen-4α-ol	oxygenated sesquiterpene	222.198	O. pulchella	nubbe
210	C15H26O	C[C@@H]1CCC=C2CC[C@H](C[C@@]12C)C(C)(C)O	2-[(2R,8R,8aS)-8,8a-dimethyl-2,3,4,6,7,8-hexahydro-1H-naphthalen-2-yl]propan-2-ol	Valerianol	oxygenated sesquiterpene	222.198	O. quixos, O. nutans, O. porosa	Noriega, 2018; Betim, 2019; Brustulim, 2020
211	C15H26O	C[C@@H]1CC[C@H]2[C@@H]1[C@H]3[C@@H](CC[C@]2(C)O)C3(C)C	(1aR,4S,4aS,7R,7aS,7bS)-1,1,4,7-tetramethyl-2,3,4a,5,6,7,7a,7b-octahydro-1aH-cyclopropa[e]azulen-4-ol	Viridiflorol	oxygenated sesquiterpene	222.198	O. porosa, O. glomerata, O. notata, O. gomezii, O. morae, O. cath, O. bracteosa, O. bicolor, O. limae, O. gardneri, O. lancifolia, O. diospyrifolia	Brustulim, 2020; Moraes, 2017; Garrett, 2010; Chaverri, 2011; Chaverri, 2011; Amaral, 2017; Coutinho, 2007; Damasceno,2017; Moraes,2017; Moraes,2017; Silva, 2018, Silva, 2021
212	C15H26O	C[C@]1(O)CC[C@]2(C)CCCC(C)(C)C2=CC1	(7S,9aS)-4,4,7,9a-tetramethyl-1,2,3,6,8,9-hexahydrobenzo[7]annulen-7-ol	Widdrol	oxygenated sesquiterpene	222.198	O. limae	Moraes,2017
213	C15H26O	C[C@H]1CCC(C(C)(C)O)[C@@]12CCC(=CC2)C	2-[(1S,5R)-1,8-dimethylspiro[4.5]dec-8-en-4-yl]propan-2-ol	α-acorenol	oxygenated sesquiterpene	222.198	O. limae	Moraes,2017
214	C15H26O	CC(C)=CCCC(C)(O)C1CCC(=CC1)C	6-methyl-2-(4-methylcyclohex-3-en-1-yl)hept-5-en-2-ol	α-Bisabolol	oxygenated sesquiterpene	222.198	O. quixos, O. caudata	Sacchetti, 2006; Gil,2016
215	C15H26O	CC(C)[C@H]1CC[C@](C)(O)C2CCC(=CC12)C	(1S,4R)-1,6-dimethyl-4-propan-2-yl-3,4,4a,7,8,8a-hexahydro-2H-naphthalen-1-ol	α-Cadinol	oxygenated sesquiterpene	222.198	O. quixos, O. gomezii, O. morae, O. nigrescens, O. valeriana, O. floribunda, O. holdridgeana, O. meziana, O. whitei, O. ‘‘los llanos’’, O. ‘‘small leaf’’, O. tonduzii, O. brenesii, O. comoriensis, O. caudata, O. bicolor, O. limae, O. gardneri, O. cath, O. auriculiformi, O. splendens, O. austinii, O. veraguensis, O. diospyrifolia, O. neesiana	Noriega, 2018; O. veraguensis; O. veraguensis; Yamaguchi, 2013; Takaku, 2007; Takaku, 2007; Takaku, 2007; Takaku, 2007; Takaku, 2007; Takaku, 2007; Takaku, 2007; Bansal,2007; Chaverri, 2005; Menut, 2002; Gil,2016; Damasceno,2017; Moraes,2017; Moraes,2017; Amaral, 2017; Rigobert, 2017; Yamaguchi, 2013; Chaverri, 2007; Takaku, 2007, Silva, 2021; Lima et al 2025
216	C15H26O	CC(=C)C1C[C@@H](CC[C@@]1(C)C=C)C(C)(C)O	2-[(1R,4S)-4-ethenyl-4-methyl-3-prop-1-en-2-ylcyclohexyl]propan-2-ol	α-Elemol	oxygenated sesquiterpene	222.198	O. dispersa, O. minor	Alcoba, 2017; Yamaguchi, 2020
217	C15H26O	CC1=CCC[C@]2(C)CC[C@H](C[C@@H]12)C(C)(C)O	2-[(2R,4aR,8aR)-4a,8-dimethyl-2,3,4,5,6,8a-hexahydro-1H-naphthalen-2-yl]propan-2-ol	α-Eudesmol	oxygenated sesquiterpene	222.198	O. dispersa, O. auriculiformi, O. porosa, O. austinii	Alcoba, 2017; Rigobert, 2017; Brustulim, 2020; Chaverri, 2007
218	C15H26O	CC1=CCC[C@]2(C)CC[C@@H](CC12)C(C)(C)O	2-[(2S,4aR)-4a,8-dimethyl-2,3,4,5,6,8a-hexahydro-1H-naphthalen-2-yl]propan-2-ol	α-eudesmol-5-epi-7-epi	oxygenated sesquiterpene	222.198	O. lancifolia	Silva, 2018
219	C15H26O	CC(C)[C@H]1CC[C@@](C)(O)[C@H]2CCC(=C[C@@H]12)C	(1R,4R,4aR,8aS)-1,6-dimethyl-4-propan-2-yl-3,4,4a,7,8,8a-hexahydro-2H-naphthalen-1-ol	α-Muurolol	oxygenated sesquiterpene	222.198	O. nutans, O. gomezii, O. morae, O. bicolor, O. limae, O. duckei, O. diospyrifolia	Betim, 2019; Chaverri, 2011; Chaverri, 2011; Damasceno,2017; Moraes,2017; Moraes, 2017, Silva, 2021
220	C15H26O	CC(=C)[C@H]1C[C@@H](CC[C@@]1(C)C=C)C(C)(C)O	2-[(1R,3R,4S)-4-ethenyl-4-methyl-3-prop-1-en-2-ylcyclohexyl]propan-2-ol	β-elemol	oxygenated sesquiterpene	222.198	O. auriculiformi	Rigobert, 2017
221	C15H26O	CC(C)=CCC[C@@](C)(O)[C@@H]1CCC(=CC1)C	(2R)-6-methyl-2-[(1R)-4-methylcyclohex-3-en-1-yl]hept-5-en-2-ol	γ-bisabolol	oxygenated sesquiterpene	222.198	O. auriculiformi	Rigobert, 2017
222	C15H26O	CC1=C2C[C@@H](CC[C@@]2(C)CCC1)C(C)(C)O	2-[(2R,4aR)-4a,8-dimethyl-2,3,4,5,6,7-hexahydro-1H-naphthalen-2-yl]propan-2-ol	γ-Eudesmol	oxygenated sesquiterpene	222.198	O. tonduzii, O. dispersa, O. odorifera, O. austinii, O. ‘‘los llanos’’, O. auriculiformi	Bansal,2007; Alcoba, 2017; Alcoba, 2017; Chaverri, 2007; Takaku, 2007; Rigobert, 2017
223	C15H26O	CC(C)[C@H]1CC[C@@H](C)[C@]2(O)CCC(=CC12)C	(1R,4R,4aR)-1-Isopropyl-4,7-dimethyl-1,3,4,5,6,8a-hexahydro-4a(2H)-naphthalenol	1,10-di-epi-cubenol	oxygenated sesquiterpene	222.198	O. gomezii, O. austinii, O. quixos, O. tonduzii, O. valeriana, O. floribunda, O. ‘‘small leaf’’, O. nutans, O. porosa	Chaverri, 2011; Chaverri, 2007; Pino, 2018; Bansal, 2007, Takaku, 2007; Takaku, 2007; Takaku, 2007; Betim, 2019; Brustulim, 2020
224	C15H26O	CC(C)=C1CC[C@@]2(C)CCC[C@](C)(O)[C@@H]2C1	(1S,4aR,8aR)-7-Isopropylidene-1,4a-dimethyldecahydro-1-naphthalenol	11-selinen-4-α-ol	oxygenated sesquiterpene	222.198	O. odorifera	Almeida, 2020
225	C15H26O	CC(C)C1CCC(C)C2(O)CCC(=CC12)C	1-Isopropyl-4,7-dimethyl-1,3,4,5,6,8a-hexahydro-4a(2H)-naphthalenol	1-epi-Cubenol	oxygenated sesquiterpene	222.198	O. tonduzii, O. gomezii, O. valeriana, O. floribunda, O. meziana, O. veraguensis, O. ‘‘small leaf’’, O. quixos, O. brenesii, O. comoriensis, O. opfera, O. ‘‘los llanos’’, O. diospyrifolia	Bansal,2007; Chaverri, 2011; Chaverri, 2011; Takaku, 2007; Takaku, 2007; Takaku, 2007; Takaku, 2007; Takaku, 2007; Noriega, 2018; Chaverri, 2005; Menut, 2002; Lorenzo, 2000; Takaku, 2007; Silva, 2021
226	C15H26O	CC1=CCC[C@]2(C)CC[C@@H](CC12)C(C)(C)O	2-[(2S,4aR)-4a,8-dimethyl-2,3,4,5,6,8a-hexahydro-1H-naphthalen-2-yl]propan-2-ol	5-epi-7-epi-α -eudesmol	oxygenated sesquiterpene	222.198	O. austinii	Chaverri, 2007
227	C15H26O	CC1=CCC[C@]2(C)CC[C@@H](C[C@@H]12)C(C)(C)O	2-[(2S,4aR,8aR)-4a,8-dimethyl-1,2,3,4,4a,5,6,8a-octahydronaphthalen-2-yl]propan-2-ol	7-Epi-α-eudesmol	oxygenated sesquiterpene	222.198	O. dispersa	Alcoba, 2017
228	C15H26O	CC1=C[C@@H]2C(C)(C)CCC[C@@]2(C)[C@H](O)CC1	(4aR,5R,9aR)-1,1,4a,8-Tetramethyl-2,3,4,4a,5,6,7,9a-octahydro-1H-benzo[7]annulen-5-ol	allo-himachalol	oxygenated sesquiterpene	222.198	O. lancifolia	Silva, 2018
229	C15H26O	C[C@H]1CCC2=C(C)CC[C@H](C[C@@H]12)C(C)(C)O	2-[(3S,3aS,5R)-3,8-dimethyl-1,2,3,3a,4,5,6,7-octahydroazulen-5-yl]propan-2-ol	Bulnesol	oxygenated sesquiterpene	222.198	O. quixos, O. porosa, O. gomezii, O. veraguensis, O. auriculiformi, O. lancifolia, O. austinii, O. diospyrifolia	Noriega, 2018; Brustulim, 2020; Chaverri, 2011; Takaku, 2007; Rigobert, 2017; Silva, 2018; Chaverri, 2007; Silva, 2021
230	C15H26O	CC(C)[C@@H]1CC[C@@](C)(O)C2CCC(=CC12)C	(1R,4S)-4-Isopropyl-1,6-dimethyl-1,2,3,4,4a,7,8,8a-octahydro-1-naphthalenol	cadinol	oxygenated sesquiterpene	222.198	O. duckei, O. notata	Moraes, 2017; Costa, 2021
231	C15H26O	CC(C)[C@H]1CC[C@]2(C)CC=C(C)CC[C@]12O	(3R,3aS,8aR)-3-Isopropyl-6,8a-dimethyl-2,3,4,5,8,8a-hexahydro-3a(1H)-azulenol	Carotol	oxygenated sesquiterpene	222.198	O. limae	Moraes,2017
232	C15H26O	CC1(C)C[C@H]2[C@H]1CC[C@]3(C)CCC[C@@]2(O)C3	(1R,2S,5R,8S)-4,4,8-Trimethyltricyclo[6.3.1.02,5]dodecan-1-ol	caryophyllene alcohol	oxygenated sesquiterpene	222.198	O. glomerata	Moraes, 2017
233	C15H26O	CC(C)[C@@]1(O)CC[C@H](C)C2CCC(=CC12)C	(1S,4S)-4,7-dimethyl-1-propan-2-yl-3,4,4a,5,6,8a-hexahydro-2H-naphthalen-1-ol	x	oxygenated sesquiterpene	222.198	O. nutans, O. morae, O. bicolor, O. austinii, O. gardneri	Betim, 2019; Chaverri, 2011; Damasceno,2017; Chaverri, 2007; Moraes, 2017
234	C15H26O	CC(C)[C@@H]1CC[C@@H](C)[C@@]23CC[C@](C)(O)[C@@H]2[C@@H]13	1H-Cyclopenta[1,3]cyclopropa[1,2]benzen-3-ol, octahydro-3,7-dimethyl-4-(1-methylethyl)-, (3S,3aR,3bR,4S,7R,7aR)-	cubebol	oxygenated sesquiterpene	222.198	O. gomezii, O. morae, O. brenesii	Chaverri, 2011; Chaverri, 2011; Chaverri, 2005
235	C15H26O	CC(C)[C@@H]1CC[C@@H](C)[C@]2(O)CCC(=C[C@@H]12)C	(1S,4R,4aR,8aR)-4,7-dimethyl-1-(propan-2-yl)-1,2,3,4,4a,5,6,8a-octahydronaphthalen-4a-ol	Cubenol	oxygenated sesquiterpene	222.198	O. quixos, O. glomerata, O. morae, O. brenesii, O. auriculiformi, O. lancifolia, O. opfera	Noriega, 2018; Moraes, 2017; Chaverri, 2011; Chaverri, 2005; Rigobert, 2017; Silva, 2018; Lorenzo, 2000
236	C15H26O	CC(=C)[C@@H]1C[C@@H](CC[C@@]1(C)C=C)C(C)(C)O	2-[(1R,3S,4S)-3-Isopropenyl-4-methyl-4-vinylcyclohexyl]-2-propanol	Elemol	oxygenated sesquiterpene	222.198	O. caudata, O. diospyrifolia, O. gomezii, O. morae, O. nigrescens, O. splendens, O. meziana, O. quixos, O. nutans, O. bracteosa, O. porosa, O. duckei, O. austinii, O. whitei, O. ‘‘los llanos’’	Gil,2016; Fabri,2019; Chaverri, 2011; Chaverri, 2011; Yamaguchi, 2013; Yamaguchi, 2013; Takaku, 2007; Pino, 2018; Betim, 2019; Coutinho, 2007; Brustulim, 2020; Barbosα-Filho, 2007; Chaverri, 2007; Takaku, 2007; Takaku, 2007
237	C15H26O	[H][C@@]1(C(C)([C@@H]2C[C@]31CC[C@@]2(O)C)C)CC[C@H]3C	Cedran-8-ol	epi-Cedrol	oxygenated sesquiterpene	222.198	O. nigrescens, O. bicolor	Yamaguchi, 2013; Damasceno,2017
238	C15H26O	C[C@@H]1CC[C@@H]2[C@@H]1[C@H]3[C@@H](CC[C@]2(C)O)C3(C)C	(1aR,4S,4aR,7R,7aS,7bS)-1,1,4,7-Tetramethyldecahydro-1H-cyclopropa[e]azulen-4-ol	Epiglobulol	oxygenated sesquiterpene	222.198	O. duckei, O. bracteosa	Barbosa-Filho, 2007; Coutinho, 2007
239	C15H26O	CC(C)[C@@H]1CC[C@](C)(O)[C@@H]2CCC(=C[C@@H]12)C	(1S,4S,4aR,8aR)-4-Isopropyl-1,6-dimethyl-1,2,3,4,4a,7,8,8a-octahydro-1-naphthalenol	epi-α-cadinol	oxygenated sesquiterpene	222.198	O. quixos, O. gomezii, O. morae	Pino, 2018; Chaverri, 2011; Chaverri, 2011
240	C15H26O	CC(C)[C@@H]1CC[C@](C)(O)[C@H]2CCC(=C[C@@H]12)C	(1S,4S,4aR,8aS)-1,6-dimethyl-4-(propan-2-yl)-1,2,3,4,4a,7,8,8a-octahydronaphthalen-1-ol	epi-α-muurolol	oxygenated sesquiterpene	222.198	O. gomezii, O. morae, O. bicolor, O. limae, O. diospyrifolia	Chaverri, 2011; Chaverri, 2011; Damasceno,2017; Moraes,2017, Silva, 2021
241	C15H26O	C[C@@H](CCC=C(C)C)[C@@]1(O)CCC(=CC1)C	(1R)-4-Methyl-1-[(2S)-6-methyl-5-hepten-2-yl]-3-cyclohexen-1-ol	Epi-β-Bisabolol	oxygenated sesquiterpene	222.198	O. bicolor	Damasceno,2017
242	C15H26O	CC(C)[C@@H]1CC[C@H]2CCC[C@H](C)[C@@]2(C)C1	(1S,4aR,7R,8aR)-1,8a-dimethyl-7-(propan-2-yl)-decahydronaphthalene	eremophilane	oxygenated sesquiterpene	222.198	O. lancifolia, O. bicolor	Silva, 2018; Damasceno,2017
243	C15H26O	CC(C)=C1CC[C@@]2(C)CCC[C@](C)(O)[C@@H]2C1	(1S,4aR,8aR)-7-Isopropylidene-1,4a-dimethyldecahydro-1-naphthalenol	eudesm-7(11)-en-4-ol	oxygenated sesquiterpene	222.198	O. gardneri, O. quixos, O. auriculiformi, O. foetens,O. austinii	Moraes,2017; Sacchetti, 2006; Rigobert, 2017; Pino, 2004; Chaverri, 2007
244	C15H26O	CC(C)C\1CC\C(=C/CCC(C)(O)\C=C1)C	(2Z,7Z)-4-Isopropyl-1,7-dimethyl-2,7-cyclodecadien-1-ol	Germacrene δ-4-ol	oxygenated sesquiterpene	222.198	O. nutans, O. comoriensis, O. morae, O. valeriana, O. meziana	Betim, 2019; Menut, 2002, Chaverri, 2011, Takaku, 2007; Takaku, 2007
245	C15H26O	CC(C)[C@@H]1CC[C@@H](C)[C@]2(CCC(=C2)C)[C@@H]1O	(5S,6R,7S,10R)-7-Isopropyl-2,10-dimethylspiro[4.5]dec-1-en-6-ol	gleenol	oxygenated sesquiterpene	222.198	O. gomezii, O. austinii	Chaverri, 2011; Chaverri, 2007
246	C15H26O	C[C@@H]1CC[C@@H]2[C@@H]1[C@H]3[C@@H](CC[C@@]2(C)O)C3(C)C	(1aR,4R,4aR,7R,7aS,7bS)-1,1,4,7-Tetramethyldecahydro-1H-cyclopropa[e]azulen-4-ol	Globulol	oxygenated sesquiterpene	222.198	O. bicolor, O. odorifera, O. gomezii, O. morae, O. valeriana, O. floribunda, O. holdridgeana, O. ‘‘los llanos’’, O. brenesii, O. nutans, O. bracteosa, O. porosa, O. austinii, O. diospyrifolia	Damasceno,2017; Alcoba, 2017, Chaverri, 2011; Chaverri, 2011, Takaku, 2007; Takaku, 2007; Takaku, 2007; Takaku, 2007; Chaverri, 2005, Betim, 2019, Coutinho, 2007, Brustulim, 2020, Chaverri, 2007; Silva, 2021
247	C15H26O	C[C@H]1CC[C@H](CC2=C1CC[C@@H]2C)C(C)(C)O	2-[(3S,5R,8S)-3,8-Dimethyl-1,2,3,4,5,6,7,8-octahydro-5-azulenyl]-2-propanol	Guaiol	oxygenated sesquiterpene	222.198	O. quixos, O. duckei, O. gomezii, O. veraguensis, O. ‘‘small leaf’’, O. porosa, O. auriculiformi, O. austinii	Noriega, 2018; Barbosa-Filho, 2007, Chaverri, 2011; Takaku, 2007; Takaku, 2007; Brustulim, 2020, Rigobert, 2017, Chaverri, 2007
248	C15H26O	C[C@H]1CCC=C(C)[C@]12CC[C@H](C2)C(C)(C)O	2-[(2R,5S,10S)-6,10-dimethylspiro[4.5]dec-6-en-2-yl]propan-2-ol	hinesol	oxygenated sesquiterpene	222.198	O. lancifolia	Silva, 2018
249	C15H26O	CC(C)[C@@H]1CC[C@@]2(C)CCCC(=C)[C@@H]2[C@H]1O	(1S,2S,4aR,8aS)-2-Isopropyl-4a-methyl-8-methylenedecahydro-1-naphthalenol	Junenol	oxygenated sesquiterpene	222.198	O. limae, O. gardneri	Moraes,2017; Moraes,2017
250	C15H26O	C[C@@H]1CC[C@H]2[C@@H]1[C@H]3[C@@H](CC[C@@]2(C)O)C3(C)C	(1aR,4R,4aS,7R,7aS,7bS)-1,1,4,7-Tetramethyldecahydro-1H-cyclopropa[e]azulen-4-ol	Ledol	oxygenated sesquiterpene	222.198	O. nutan, O. foetens, O. duckei	Betim, 2019; Pino, 2004; Moraes, 2017
251	C15H26O	C[C@@H]1C2CC[C@@](C)(O)C3C1CCC(C)(C)C23	(2R,6R)-2,6,9,9-Tetramethyltricyclo[5.4.0.03,8]undecan-6-ol	longipinanol	oxygenated sesquiterpene	222.198	O. glomerata	Moraes, 2017
252	C15H26O	CC(C)=CCC\C(C)=C/CCC(C)(O)C=C	(6Z)-3,7,11-trimethyldodeca-1,6,10-trien-3-ol	cis-Nerolidol	oxygenated sesquiterpene	222.198	O. tonduzii, O. duckei, O. valeriana, O. veraguensis, O. whitei, O. ‘‘los llanos’’	Bansal,2007; Barbosa-Filho, 2007; Takaku, 2007; Takaku, 2007; Takaku, 2007; Takaku, 2007
253	C15H26O	CC(C)=CCC/C(C)=C/CCC(C)(O)C=C	(6E)-3,7,11-Trimethyl-1,6,10-dodecatrien-3-ol	x	oxygenated sesquiterpene	222.198	O. brenesii, O. tonduzii, O. duckei, O. valeriana, O. veraguensis, O. whitei, O. ‘‘los llanos’’, O. quixos, O. nutans, O. caudata, O. morae, O. brenesii, O. austinii,	Chaverri, 2005; Bansal,2007; Barbosa-Filho, 2007; Takaku, 2007; Takaku, 2007; Takaku, 2007; Takaku, 2007; Pino, 2018; Betim, 2019; Gil,2016; Chaverri, 2011; Chaverri, 2005; Chaverri, 2007
254	C15H26O	C[C@@H]1CC[C@]2(O)[C@@H](C)CC[C@@H]3[C@H]([C@H]12)C3(C)C	(1aR,4S,4aS,7R,7aS,7bR)-1,1,4,7-tetramethyl-decahydro-1H-cyclopropa[e]azulen-4a-ol	palustrol	oxygenated sesquiterpene	222.198	O. morae, O. nutans, O. glomerata	Chaverri, 2011; Betim, 2019; Moraes, 2017
255	C15H26O	CC1CCCC2(C)CCC(C=C12)C(C)(C)O	2-(4a,8-Dimethyl-2,3,4,4a,5,6,7,8-octahydro-2-naphthalenyl)-2-propanol	rosifoliol	oxygenated sesquiterpene	222.198	O. glomerata, O. splendens, O. gardneri,O. nigrescens	Moraes, 2017; Yamaguchi, 2013; Moraes, 2017; Yamaguchi, 2013;
256	C15H26O	CC(=C)[C@@H]1CC[C@@]2(C)CCC[C@](C)(O)[C@@H]2C1	(1S,4aR,7R,8aR)-7-Isopropenyl-1,4a-dimethyldecahydro-1-naphthalenol	selin-11-en-4-ol	oxygenated sesquiterpene	222.198	O. morae, O. austinii, O. quixos	Chaverri, 2011; Chaverri, 2007; Pino, 2018
257	C15H26O	CC(C)[C@@H]1CC[C@](C)(O)[C@@H]2CCC(=C[C@@H]12)C	(1S,4S,4aR,8aR)-1,6-dimethyl-4-(propan-2-yl)-1,2,3,4,4a,7,8,8a-octahydronaphthalen-1-ol	t-Cadinol	oxygenated sesquiterpene	222.198	O. ‘‘los llanos’’, O. valeriana, O. comoriensis	Takaku, 2007; Takaku, 2007; Menut, 2002
258	C15H26O	C[C@]1(O)CCC2(C)CCCC(C)(C)C23CC13	(2S)-2,4a,8,8-tetramethyl-1a,3,4,5,6,7-hexahydro-1H-cyclopropa[j]naphthalen-2-ol	Thujopsan-2-α-ol	oxygenated sesquiterpene	222.198	O. bicolor	Damasceno,2017
259	C15H26O	CC(C)[C@@H]1CC[C@](C)(O)[C@H]2CCC(=C[C@@H]12)C	(1S,4S,4aR,8aS)-1,6-dimethyl-4-(propan-2-yl)-1,2,3,4,4a,7,8,8a-octahydronaphthalen-1-ol	T-muurolol	oxygenated sesquiterpene	222.198	O. comoriensis	Menut, 2002
260	C15H26O	CC(C)[C@@H]1CC[C@@](C)(O)[C@H]2CCC(=C[C@@H]12)C	(1R,4S,4aR,8aS)-4-Isopropyl-1,6-dimethyl-1,2,3,4,4a,7,8,8a-octahydro-1-naphthalenol	Torreyol	oxygenated sesquiterpene	222.198	O. valeriana, O. floribunda, O. meziana, O. whitei, O. ‘‘small leaf’’, O. tonduzii	Takaku, 2007; Takaku, 2007;Takaku, 2007; Takaku, 2007; Takaku, 2007; Bansal,2007
261	C15H26O	CC(C)[C@@H]1CC[C@@H](C)[C@@]23CC[C@](C)(O)[C@@H]2[C@@H]13	(3S,3aR,3bR,4S,7R,7aR)-4-Isopropyl-3,7-dimethyloctahydro-1H-cyclopenta[1,3]cyclopropa[1,2]benzen-3-ol	Cubebol	oxygenated sesquiterpene	222.198	O. comoriensis	Menut, 2002
262	C15H26O	CC(=C)C1CC[C@]2(C)CCCC(C)(O)C2C1	(4aS)-1,4a-dimethyl-7-(prop-1-en-2-yl)decahydronaphthalen-1-ol	eudesm-11-en-4-α,6-α-diol	oxygenated sesquiterpene	222.198	O. lancifolia	Silva, 2018
263	C15H26O	CC1=CCC[C@]2(C)CC[C@@H](CC12)C(C)(C)O	2-((2S,4aR)-4a,8-dimethyl-1,2,3,4,4a,5,6,8a-octahydronaphthalen-2-yl)propan-2-ol	eudesmol-5-epi-7epi-α	oxygenated sesquiterpene	222.198	O. lancifolia	Silva, 2018
264	C15H26O	CC1(C)CCC[C@]2(O)C(C)(C)C3CC[C@@]12C3	(4aR,8aS)-1,1,5,5-tetramethyloctahydro-1H-2,4a-methanonaphthalen-8a-ol	Isolongifolan-7-α-ol	oxygenated sesquiterpene	222.198	O. bicolor	Damasceno,2017
265	C15H26O	CC1=CCC(CC1)C(/C)=C/CCC(C)(C)O	(E)-2-methyl-6-(4-methylcyclohex-3-en-1-yl)hept-5-en-2-ol	x	oxygenated sesquiterpene	222.198	O. nutans	Betim, 2019
266	C15H26O	CC(=C)C1CC[C@]2(C)CCCC(C)(O)C2C1	(4aS)-1,4a-dimethyl-7-(prop-1-en-2-yl)decahydronaphthalen-1-ol	α-selin-11-em-4-ol	oxygenated sesquiterpene	222.198	O. gardneri	Moraes,2017
267	C15H26O	C[C@H]1CC[C@](C)(O)C2CC[C@H](CC12)C(C)=C	(1S,4S,6R)-1,4-dimethyl-6-(prop-1-en-2-yl)decahydronaphthalen-1-ol	x	oxygenated sesquiterpene	222.198	O. corymbosa	chavesgottlieb1994
268	C15H26O	C[C@H]1CCC[C@@]2(O)CC[C@H](C[C@]12C)C(C)=C	(1S,4aR,7R,8aR)-1,8a-dimethyl-7-(prop-1-en-2-yl)decahydronaphthalen-4a-ol	((rel)-4β,5β,7β-eremophil-9-en-12,8β-olide	oxygenated sesquiterpene	222.198	O. lancifolia, O. corymbosa	Maria José de Camargo, 2013; chavesgottlieb1994
269	C15H26O	CC(C)C1=C[C@H]2[C@@](C)(O)CCC[C@]2(C)CC1	(1S,4aR,8aR)-7-Isopropyl-1,4a-dimethyl-1,2,3,4,4a,5,6,8a-octahydro-1-naphthalenol	selina-6-en-4-ol	oxygenated sesquiterpene	222.198	O. diospyrifolia	Silva, 2021
270	C15H26O	CC\1=C/CC(C)(C)/C=C/CC(C)(O)CCC1	(3E,7E)-1,5,5,8-tetramethylcycloundeca-3,7-dien-1-ol	humulol	oxygenated sesquiterpene	222.366	O. auriculiformi	Rigobert, 2017
271	C13H20O3	CC\C=C/C[C@H]1[C@@H](CCC1=O)CC(=O)OC	methyl 2-[(1S,2S)-3-oxo-2-[(Z)-pent-2-enyl]cyclopentyl]acetate	x	oxygenated sesquiterpene	224.141	O. bicolor	Damasceno,2017
272	C15H28O	C[C@H]1CCC[C@]2(C)CC[C@H](C[C@H]12)C(C)(C)O	2-[(2R,4aR,8S,8aR)-4a,8-dimethyl-2,3,4,5,6,7,8,8a-octahydro-1H-naphthalen-2-yl]propan-2-ol	dihydro-Eudesmol	oxygenated sesquiterpene	224.214	O. nutans	Betim, 2019
273	C15H28O	C[C@@H]1CCC[C@]2(C)CC[C@H](C[C@@H]12)C(C)(C)O	2-[(2R,4aR,8R,8aS)-4a,8-dimethyl-decahydronaphthalen-2-yl]propan-2-ol	Eudesmol	oxygenated sesquiterpene	224.214	O. porosa	Brustulim, 2020
274	C15H16O2	CC1=C2C(=O)c3c(C)coc3CC2(C)C=CC1	3,5,8a-trimethyl-8a,9-dihydronaphtho[2,3-b]furan-4(6H)-one	1,4-Furanoeudesmadien-6-one	oxygenated sesquiterpene	228.115	O. pulchella	nubbe
275	C16H20O	CC1=C2C(=C)c3c(C)coc3CC2(C)CCC1	3,5,8a-trimethyl-4-methylene-4,6,7,8,8a,9-hexahydronaphtho[2,3-b]furan	1,4-furanoeudesmadieone	oxygenated sesquiterpene	228.151	O. pulchella	nubbe
276	C15H18O2	CC1=C2C(=O)c3c(C)coc3C[C@@]2(C)CCC1	(8aR)-3,5,8a-trimethyl-4H,6H,7H,8H,8aH,9H-naphtho[2,3-b]furan-4-one	4-Furanoeudesmen-6-one	oxygenated sesquiterpene	230.131	O. pulchella	nubbe
277	C15H20O2	C[C@H](CC\C=C(/C)C(O)=O)c1ccc(C)cc1	(R,E)-2-methyl-6-(p-tolyl)hept-2-enoic acid	(–)-curcumen-12-oic acid	oxygenated sesquiterpene	232.146	Ocotea minarum	Nogueira, 2021
278	C15H22O2	C[C@H]1CCCC2=C[C@@H]3OC(=O)[C@H](C)[C@H]3C[C@]12C	(3R,3aR,4aR,5S,9aR)-3,4a,5-trimethyl-3,3a,4,4a,5,6,7,8-octahydronaphtho[2,3-b]furan-2(9aH)-one	Eremophil-9-en-12,8β-olide	oxygenated sesquiterpene	234.162	O. lancifolia	sci finder
279	C15H22O2	C[C@H]1CCCC2=C[C@H]3OC(=O)[C@H](C)[C@H]3C[C@]12C	(3R,3aR,4aR,5S,9aS)-3,4a,5-trimethyl-3,3a,4,4a,5,6,7,8-octahydronaphtho[2,3-b]furan-2(9aH)-one	Eremophil-9-en-12,8alfa-olide	oxygenated sesquiterpene	234.162	O. lancifolia	sci finder
280	C15H22O2	CC1(C)C2CCC3(C2)C(CCC3C1=C)C(O)=O	7,7-dimethyl-6-methylidenetricyclo[6.2.1.01,5]undecane-2-carboxylic acid	Vetivenic acid	oxygenated sesquiterpene	234.162	O. cath	Amaral, 2017
281	C15H22O2	C[C@H](CC\C=C(/C)C(O)=O)[C@H]1CCC(=C)C=C1	(R,E)-2-methyl-6-((R)-4-methylenecyclohex-2-en-1-yl)hept-2-enoic acid	(+)-β-Sesquiphellandren-12-oic acid	oxygenated sesquiterpene	234.162	Ocotea minarum	Nogueira, 2021
282	C15H22O2	CC1=CC[C@H](CC1)C(=C)CC\C=C(/C)C(O)=O	(S,E)-2-methyl-6-(4-methylcyclohex-3-en-1-yl)hepta-2,6-dienoic acid	(-)-Lanceolic acid	oxygenated sesquiterpene	234.162	Ocotea minarum	Nogueira, 2021
283	C15H22O2	CC1=CCC2CC1C2(C)CC\C=C(C)\C(O)=O	(E)-5-(2,6-dimethylbicyclo[3.1.1]hept-2-en-6-yl)-2-methylpent-2-enoic acid	(+)-(E)-exo-α-bergamoten-12-oic acid	oxygenated sesquiterpene	234.162	Ocotea minarum	Nogueira, 2021
284	C15H22O2	CC(/CC\C=C(/C)C(O)=O)=C\CCC(=C)C=C	(2E,6E)-2,6-dimethyl-10-methylenedodeca-2,6,11-trienoic acid	(2E,6E)-2,6-dimethyl-10-methylenedodecatrienoic acid	oxygenated sesquiterpene	234.162	Ocotea minarum	Nogueira, 2021
285	C14H20O3	C[C@H](CC\C=C(/C)C(O)=O)[C@H]1CCC(=O)C=C1	(R,E)-2-methyl-6-((R)-4-oxocyclohex-2-en-1-yl)hept-2-enoic acid	(+)-2-Methyl-6[4-oxo-2-cyclohexen-1-yl]-2-(E)-heptenoic acid	oxygenated sesquiterpene	236.141	Ocotea minarum	Nogueira, 2021
286	C15H24O2	C[C@@H](CCC(C)=O)C1C[C@@H](CCC1=O)C(C)=C	(4R)-2-((S)-5-oxohexan-2-yl)-4-(prop-1-en-2-yl)cyclohexanone	x	oxygenated sesquiterpene	236.178	O. corymbosa	chavesgottlieb1994
287	C15H24O2	C[C@H]1CC(=O)[C@H](C)C2C[C@@H](CC[C@@]12O)C(C)=C	(1R,4S,4aR,7R)-4a-hydroxy-1,4-dimethyl-7-(prop-1-en-2-yl)octahydronaphthalen-2(1H)-one	x	oxygenated sesquiterpene	236.178	O. corymbosa	chavesgottlieb1994
288	C15H24O2	C[C@H]1CCCC2=CC[C@H](C[C@]12C)[C@@H](C)C(O)=O	(R)-2-((2R,8S,8aR)-8,8a-dimethyl-1,2,3,5,6,7,8,8a-octahydronaphthalen-2-yl)propanoic acid	Eremophil-1(10)-en-12-oic acid	oxygenated sesquiterpene	236.178	O. lancifolia	sci finder
289	C16H28O	C[C@@H]\1C/C(=C/CC(C)(C)CC(O)CC(=C1)/C)C	(3E,5R,7E)-3,5,7,10,10-pentamethylcycloundeca-3,7-dienol	rel- (8R)-Humulan-1,4-dien-8-ol	oxygenated sesquiterpene	236.214	O. catharinensis	Salleh & Ahmad, 2017
290	C15H26O2	CC(C)[C@@H]1CC[C@@](C)(O)[C@@H]2CC[C@@H]([C@@H]12)C(C)=O	1-[(1S,3aR,4R,7S,7aS)-4-hydroxy-4-methyl-7-propan-2-yl-1,2,3,3a,5,6,7,7a-octahydroinden-1-yl]ethanone	Oplopanone	oxygenated sesquiterpene	238.193	O. porosa	gottlieb1993
291	C15H26O2	CC(C)(O)[C@@H]1CC[C@@]2(C)CCCC(=C)[C@@H]2[C@H]1O	(1R,2R,4aR,8aS)-2-(2-hydroxypropan-2-yl)-4a-methyl-8-methylidene-1,2,3,4,5,6,7,8a-octahydronaphthalen-1-ol	β-chenopodiol	oxygenated sesquiterpene	238.193	O. lancifolia	Silva, 2018
292	C15H28O2	CC(C)=CCCC(C)(O)CCCC(C)(O)C=C	3,7,11-trimethyldodeca-1,10-diene-3,7-diol	1,10-Farnesadiene-3,7-diol	oxygenated sesquiterpene	240.21	O. caparrapi	DNP
293	C15H20O3	C\C(=C/CCC(=C)[C@@H]1CC=C(C)C(=O)C1)C(O)=O	(R,E)-2-methyl-6-(4-methyl-5-oxocyclohex-3-en-1-yl)hepta-2,6-dienoic acid	4-Oxo-lanceolic acid	oxygenated sesquiterpene	248.141	Ocotea minarum	Nogueira, 2021
294	C15H22O3	C[C@H]1CC(=O)C=C2CC[C@H](C[C@]12C)[C@@H](C)C(O)=O	(R)-2-((2R,8S,8aR)-8,8a-dimethyl-6-oxo-1,2,3,4,6,7,8,8a-octahydronaphthalen-2-yl)propanoic acid	Eremophil-1(10)-en-2-oxo-12-oic acid	oxygenated sesquiterpene	250.157	O. lancifolia	sci finder
295	C16H26O2	CC1(C)CCC[C@@]2(C)[C@H]1CC[C@@]3(C)OC(=O)C[C@H]23	(3aR,5aS,9aS,9bR)-3a,6,6,9a-Tetramethyldecahydronaphtho[2,1-b]furan-2(1H)-one	sclareolide	oxygenated sesquiterpene	250.193	O. duckei	Moraes, 2017
296	C15H24O3	C[C@H]1CCC[C@@]23O[C@@H]2C[C@H](C[C@]13C)[C@@H](C)C(O)=O	(R)-2-((1aR,3S,4aR,5S,8aS)-4a,5-dimethyloctahydro-1aH-naphtho[1,8a-b]oxiren-3-yl)propanoic acid	(rel)-4β,5β,7β Eremophil-1(10)-en-2-oxo-12-oic acid	oxygenated sesquiterpene	252.173	O. lancifolia	sci finder
297	C15H30O3	CC(C)(O)CCCC(C)(O)CCCC(C)(O)C=C	2,6,10-trimethyldodec-11-ene-2,6,10-triol	1-Farnesene-3,7,11-triol	oxygenated sesquiterpene	258.22	O. caparrapi	DNP
298	C17H28O2	CC(OC(C)([C@H]1C[C@@H](C(C)=C)[C@](C)(C=C)CC1)C)=O	2-[(1R,3S,4S)-4-ethenyl-4-methyl-3-(prop-1-en-2-yl)cyclohexyl]propan-2-yl acetate	elemol acetate	oxygenated sesquiterpene	264.209	O. duckei	Moraes, 2017
299	C17H28O2	CC(=O)OC\C=C(C)\CC\C=C(C)\CCC=C(C)C	(2E,6E)-3,7,11-Trimethyl-2,6,10-dodecatrien-1-yl acetate	farnesyl acetate	oxygenated sesquiterpene	264.209	O. whitei	Setzer, 2006
300	C17H28O2	CC(C)=CCC/C(C)=C/CCC(C)(OC(C)=O)C=C	[(6E)-3,7,11-trimethyldodeca-1,6,10-trien-3-yl] acetate	cis-nerolidyl acetate	oxygenated sesquiterpene	264.209	O. lancifolia	Silva, 2018
301	C30H50O	C[C@@H]1CC[C@]2(C)CC[C@]3(C)C(=CC[C@@H]4[C@@]5(C)CC[C@H](O)C(C)(C)[C@@H]5CC[C@@]34C)[C@@H]2[C@H]1C	(3S,4aR,6aR,6bS,8aR,11R,12S,12aR,14aR,14bR)-4,4,6a,6b,8a,11,12,14b-octamethyl-2,3,4a,5,6,7,8,9,10,11,12,12a,14,14a-tetradecahydro-1H-picen-3-ol	Alpha-Amyrin	oxygenated triterpene	426.386	O. suaveolens	NPASS
302	C30H50O	CC1(C)CC[C@]2(C)CC[C@]3(C)C(=CC[C@@H]4[C@@]5(C)CC[C@H](O)C(C)(C)[C@@H]5CC[C@@]34C)[C@@H]2C1	(3S,4aR,6aR,6bS,8aR,12aR,14aR,14bR)-4,4,6a,6b,8a,11,11,14b-octamethyl-1,2,3,4a,5,6,7,8,9,10,12,12a,14,14a-tetradecahydropicen-3-ol	Beta-Amyrin	oxygenated triterpene	426.386	O. suaveolens	NPASS
303	C9H8O	O=C\C=C/c1ccccc1	(2Z)-3-Phenylacrylaldehyde	x	phenylpropanoid	132.058	O. quixos	Bruni,2004; Calderón, 2018
304	C9H8O	O=C/C=C/c1ccccc1	(2E)-3-Phenylacrylaldehyde	x	phenylpropanoid	132.058	O. quixos	Calderón, 2018
305	C9H10O	O=CCCc1ccccc1	3-Phenylpropanal	hydrocinnamic aldehyde	phenylpropanoid	134.073	O. quixos	Bruni,2004
306	C9H10O	OC/C=C/c1ccccc1	(2E)-3-Phenyl-2-propen-1-ol	x	phenylpropanoid	134.073	O. quixos	Calderón, 2018
307	C9H6O2	O=C1Oc2ccccc2C=C1	2H-Chromen-2-one	coumarin	phenylpropanoid	146.037	O. quixos	Pino, 2018
308	C9H8O2	OC(=O)/C=C/c1ccccc1	(E)-3-Phenylprop-2-enoic acid	x	phenylpropanoid	148.052	O. quixos	Calderón, 2018
309	C9H8O2	Oc1ccccc1\C=C\C=O	(E)-3-(2-hydroxyphenyl)acrylaldehyde	hydroxy-cinnamic aldehyde	phenylpropanoid	148.052	O. quixos	Calderón, 2018
310	C10H10O2	COC(=O)/C=C/c1ccccc1	Methyl (2E)-3-phenylacrylate	cinnamic acid methyl ester	phenylpropanoid	162.068	O. quixos	Bruni,2004
311	C10H10O2	COc1ccccc1\C=C/C=O	(Z)-3-(2-methoxyphenyl)prop-2-enal	3-(2-methoxyphenyl)prop-2-enal	phenylpropanoid	162.068	O. quixos	Calderón, 2018
312	C10H10O2	COc1ccccc1C=CC=O	3-(2-methoxyphenyl)prop-2-enal	x	phenylpropanoid	162.068	O. quixos	Calderón, 2018
313	C10H10O2	C=CCc1ccc2OCOc2c1	5-Allyl-1,3-benzodioxole	safrole	phenylpropanoid	162.068	O. odorifera, O. opfera	Alcoba, 2017; Lorenzo, 2000
314	C10H10O2	COC(=O)/C=C/c1ccccc1	methyl (E)-3-phenylprop-2-enoate	trans-methyl cinnamate	phenylpropanoid	162.068	O. quixos	Noriega, 2018
315	C11H12O2	CC(=O)OC\C=C\c1ccccc1	(2E)-3-Phenyl-2-propen-1-yl acetate	x	phenylpropanoid	176.084	O. quixos	Calderón, 2018
316	C11H14O2	CC(=O)OCCCc1ccccc1	3-Phenylpropyl acetate	hydrocinnamyl acetate	phenylpropanoid	178.099	O. quixos	Pino, 2018
317	C11H12O3	CCOC(=O)/C=C/c1ccc(O)cc1	ethyl (E)-3-(4-hydroxyphenyl)prop-2-enoate	ethyl-p-coumarate	phenylpropanoid	192.079	O. foetens	Pino, 2004
318	C11H14O3	CO/C=C/c1ccc(OC)c(OC)c1	(E)-1,2-dimethoxy-4-(2-methoxyvinyl)benzene	1,2-Dimethoxy-4-(2-methoxyetheny)benzene	phenylpropanoid	194.094	O. diospyrifolia	Silva, 2021
319	C12H14O3	COc1cc(\C=C/C)ccc1OC(C)=O	[2-methoxy-4-[(Z)-prop-1-enyl]phenyl] acetate	x	phenylpropanoid	206.094	O. lancifolia	Silva, 2018
320	C10H12O	COc1ccc(\C=C\C)cc1	1-methoxy-4-[(E)-prop-1-enyl]benzene	x	phenylpropene	148.089	O. quixos, O. bofo, O. foetens	Sacchetti, 2006; Guerrini, 2006; Pino, 2004
321	C10H12O	COc1ccc(\C=C/C)cc1	1-methoxy-4-[(Z)-prop-1-enyl]benzene	x	phenylpropene	148.089	O. quixos, O. bofo	Sacchetti, 2006; Guerrini, 2006
322	C10H12O	COc1ccc(CC=C)cc1	1-Allyl-4-methoxybenzene	estragol	phenylpropene	148.089	O. cymbarum, O. bofo, O. quixos, O. foetens	Ávila,2016; Guerrini, 2006; Pino, 2018; Pino, 2004
323	C10H12O2	COc1cc(CC=C)ccc1O	4-Allyl-2-methoxyphenol	eugenol	phenylpropene	164.084	O. odorifera, O. quixos, O. auriculiformi, O. cymbarum	Alcoba, 2017; Pino, 2018; Rigobert, 2017
324	C11H16O	CC(=O)C1(C)C2CC3C(C2)C13C	1-{2,3-dimethyltricyclo[2.2.1.02,6]heptan-3-yl}ethan-1-one	santalone	phenylpropene	164.12	O. gomezii, O. brenesii	Chaverri, 2011; Chaverri, 2005
325	C11H14O2	COc1ccc(\C=C/C)cc1OC	1,2-Dimethoxy-4-[(1Z)-1-propen-1-yl]benzene	cis-methyl isoeugenol	phenylpropene	178.099	O. quixos	Sacchetti, 2006
326	C11H14O2	COc1ccc(CC=C)cc1OC	4-Allyl-1,2-dimethoxybenzene	methyl eugenol	phenylpropene	178.099	O. quixos, O. foetens, O. bofo	Noriega, 2018; Pino, 2004; Guerrini, 2006
327	C11H14O2	COc1ccc(\C=C\C)cc1OC	1,2-Dimethoxy-4-[(1E)-1-propen-1-yl]benzene	x	phenylpropene	178.099	O. quixos	Calderón, 2018
328	C11H12O3	COc1cc2OCOc2cc1CC=C	5-methoxy-6-(prop-2-en-1-yl)-2H-1,3-benzodioxole	asaricin	phenylpropene	192.079	O. opfera	Lorenzo, 2000
329	C11H14O3	COc1cc(CC=C)cc(OC)c1O	4-Allyl-2,6-dimethoxyphenol	methoxyeugenol	phenylpropene	194.094	O. quixos	Pino, 2018
330	C12H16O3	COc1cc(CC=C)cc(OC)c1OC	5-Allyl-1,2,3-trimethoxybenzene	elemicin	phenylpropene	208.11	O. quixos, O. foetens, O. auriculiformi	Pino, 2018; Pino, 2004; Rigobert, 2017
331	C12H16O3	COc1cc(\C=C\C)cc(OC)c1OC	1,2,3-Trimethoxy-5-[(1E)-1-propen-1-yl]benzene	isoelemicin	phenylpropene	208.11	O. diospyrifolia	Silva, 2021
332	C6H12O	CC\C=C/CCO	(3Z)-3-Hexen-1-ol	x	primary alcohol	100.089	O. valeriana, O. floribunda, O. quixos	Takaku, 2007; Takaku, 2007; Pino, 2018
333	C7H14O	CCCCCCO	1-Hexanol	hexan-1-ol	primary alcohol	114.105	O. quixos, O. austinii	Pino, 2018, Chaverri, 2007
334	C5H12O	CCC[C@@H](C)O	(2R)-2-Pentanol	pentan-2-ol	secondary alcohol	88.0888	O. gomezii	Chaverri, 2011
335	C7H16O	CCCCCC(C)O	2-Heptanol	heptan-2-ol	secondary alcohol	116.12	O. morae	Chaverri, 2011
336	C8H16O	CCCCCC(O)C=C	1-Octen-3-Ol	octenol	secondary alcohol	128.12	O. brenesii	Chaverri, 2005
337	C9H20O	CCCCCCCC(C)O	2-Nonanol	nonan-2-ol	secondary alcohol	144.151	O. morae	Chaverri, 2011
338	C11H24O	CCCCCCC(O)CCCC	undecan-5-ol	undecan-5-β-ol	secondary alcohol	172.183	O. quixos	Calderón, 2018
339	C15H18	CC(C)c1ccc(C)c2ccc(C)cc12	4-Isopropyl-1,6-dimethylnaphthalene	cadalene	sesquiterpene	198.141	O. brenesii, O. gomezii, O. morae	Chaverri, 2005; Chaverri, 2011; Chaverri, 2011
340	C15H20	CC(C)C1CC=C(C)c2ccc(C)cc12	4,7-dimethyl-1-propan-2-yl-1,2-dihydronaphthalene	α-Calacorene	sesquiterpene	200.157	O. nutans, O. bicolor, O. glomerata, O. gomezii, O. morae, O. auriculiformi, O. veraguensis, O. quixos, O. brenesii, O. austinii	Betim, 2019; Damasceno,2017; Moraes, 2017; Chaverri, 2011; Chaverri, 2011; Rigobert, 2017; Takaku, 2007; Sacchetti, 2006; Chaverri, 2005; Chaverri, 2007
341	C15H20	CC(C)c1ccc(C)c2CCC(=Cc12)C	3,8-dimethyl-5-propan-2-yl-1,2-dihydronaphthalene	α-corocalene	sesquiterpene	200.157	O. bicolor	Damasceno,2017
342	C15H20	CC(C)C1CCC(=C)c2ccc(C)cc12	7-methyl-4-methylidene-1-propan-2-yl-2,3-dihydro-1H-naphthalene	β-calacorene	sesquiterpene	200.157	O. gomezii, O. morae, O. brenesii, O. austinii, O. veraguensis	Chaverri, 2011; Chaverri, 2011; Chaverri, 2005; Chaverri, 2007; Takaku, 2007
343	C15H22	CC(CCC=C(C)C)c1ccc(C)cc1	1-Methyl-4-(6-methyl-5-hepten-2-yl)benzene	ar-curcumene	sesquiterpene	202.172	O. quixos	Pino, 2018
344	C15H22	CC(C)[C@@H]1CC[C@H](C)c2ccc(C)cc12	(1S,4S)-1,6-dimethyl-4-propan-2-yl-1,2,3,4-tetrahydronaphthalene	x	sesquiterpene	202.172	O. morae, O. auriculiformi, O. veraguensis	Chaverri, 2011; Rigobert, 2017; Takaku, 2007
345	C15H22	CC(C)[C@H]1CC[C@H](C)c2ccc(C)cc12	(1S,4R)-1,6-dimethyl-4-(propan-2-yl)-1,2,3,4-tetrahydronaphthalene	x	sesquiterpene	202.172	O. quixos	Noriega, 2018
346	C15H22	CC1=CCC2(C)CC=CC(C)(C)C23CC13	2,4a,8,8-tetramethyl-1,1a,4,4a,5,8-hexahydrocyclopropa[d]naphthalene	x	sesquiterpene	202.172	O. gomezii	Chaverri, 2011
347	C15H22	CC(C)[C@@H]1CC[C@H](C)c2ccc(C)cc12	(1S,4S)-4-Isopropyl-1,6-dimethyl-1,2,3,4-tetrahydronaphthalene	Calamenene	sesquiterpene	202.172	O. comoriensis	Menut, 2002
348	C15H24	CC(C)[C@@H]1CC=C(C)[C@H]2CCC(=C[C@@H]12)C	(1S,4aS,8aR)-1-Isopropyl-4,7-dimethyl-1,2,4a,5,6,8a-hexahydronaphthalene	α-muurolene	sesquiterpene	204.187	O. diospyrifolia	Silva, 2021
349	C15H24	CC(=C)[C@@H]1CC[C@@]2(C)CCCC(=C)[C@@H]2C1	(4aR,7R,8aS)-4a-methyl-1-methylidene-7-(prop-1-en-2-yl)-decahydronaphthalene	β -selinene	sesquiterpene	204.188	O. auriculiformi	Rigobert, 2017
350	C15H24	CC1=C[C@H]2[C@@H](CC1)C(=CCCC2(C)C)C	(4aS,9aR)-3,5,5,9-tetramethyl-2,4a,5,6,7,9a-hexahydro-1H-benzo[7]annulene	γ-Himachalene	sesquiterpene	204.188	O. quixos	Noriega, 2018
351	C15H24	C[C@H]1CCCC2=CCC(C[C@]12C)C(C)=C	(4S,4aR)-6-Isopropenyl-4,4a-dimethyl-1,2,3,4,4a,5,6,7-octahydronaphthalene	4,5-di-epi-Aristolochene	sesquiterpene	204.188	O. quixos	Noriega, 2018
352	C15H24	C[C@H]1CC[C@@H]2[C@H]1C=C(CC=C2C)C(C)C	(1S,3aR,8aR)-7-Isopropyl-1,4-dimethyl-1,2,3,3a,6,8a-hexahydroazulene	6,9-Guaiadiene	sesquiterpene	204.188	O. nutans, O. quixos, O. gardneri	Betim, 2019; Noriega, 2018; Moraes,2017
353	C15H24	C=C([C@@H]1C[C@@]2([H])C(C)=CCC[C@]2(C)CC1)C	(2S,4aR,8aR)-4a,8-dimethyl-2-(prop-1-en-2-yl)-1,2,3,4,4a,5,6,8a-octahydronaphthalene	7-epi-α-Selinene	sesquiterpene	204.188	O. quixos	Sacchetti, 2006
354	C15H24	C\C1=C/CCC(=C)[C@@H]2CC(C)(C)[C@@H]2CC1	(1R,4E,9R)-4,11,11-trimethyl-8-methylidenebicyclo[7.2.0]undec-4-ene	9-epi-(β)-caryophyllene	sesquiterpene	204.188	O. austinii	Chaverri, 2007
355	C15H24	CC1CCC2C1C3C(CCC2=C)C3(C)C	1,1,7-trimethyl-4-methylenedecahydro-1h-cyclopropa[e]azulene	allo-Aromadendrene	sesquiterpene	204.188	O. nutans, O. holdridgeana, O. porosa, O. diospyrifolia, O. gomezii, O. morae, O. valeriana, O. veraguensis, O. bracteosa, O. bicolor, O. austinii	Betim, 2019; Takaku, 2007; Brustulim, 2020; Fabri,2019; Chaverri, 2011; Chaverri, 2011; Takaku, 2007; Takaku, 2007; Coutinho, 2007; Damasceno,2017; Chaverri, 2007
356	C15H24	C[C@H]1CC[C@H]([C@H]2C=C(C)CC[C@@H]12)C(C)=C	(1R,4S,4aS,8aR)-1-Isopropenyl-4,7-dimethyl-1,2,3,4,4a,5,6,8a-octahydronaphthalene	amorpha-4,7(11)-diene	sesquiterpene	204.188	O. lancifolia	Silva, 2018
357	C15H24	C[C@@H]1CC[C@@H]2[C@@H]1[C@H]3[C@@H](CCC2=C)C3(C)C	(1aR,4aR,7R,7aR,7bS)-1,1,7-Trimethyl-4-methylenedecahydro-1H-cyclopropa[e]azulene	Aromadendrene	sesquiterpene	204.188	O. caudata, O. duckei, O. dispersa, O. diospyrifolia, O. whitei, O. ‘‘los llanos’’, O. bracteosa, O. limae, O. gardneri, O. porosa, O. glomerata, O. austinii	Gil,2016; Moraes, 2017; Alcoba, 2017; Fabri,2019; Takaku, 2007; Takaku, 2007; Coutinho, 2007; Moraes,2017; Moraes,2017; Brustulim, 2020; Moraes,2017; Chaverri, 2007
358	C15H24	CC1=CCCC(=C/[C@H]2[C@@H](CC1)C2(C)C)/C	(1S,2E,10R)-3,7,11,11-Tetramethylbicyclo[8.1.0]undeca-2,6-diene	Bicyclogermacrene	sesquiterpene	204.188	O. nutans, O. bofo, O. bicolor, O. odorifera, O. diospyrifolia, O. morae, O. cath, O. lancifolia, O. sinuata, O. holdridgeana, O. whitei, O. tonduzii, O. caudata, O. limae, O. gardneri, O. duckei, O. splendens, O. valeriana, O. meziana, O. ‘‘los llanos’’, O. glomerata, O. porosa, O. minor	Betim, 2019; Guerrini, 2006; Damasceno,2017; Amaral, 2017; Fabri,2019; Chaverri, 2011; Amaral, 2017; Silva, 2018; Takaku, 2007; Takaku, 2007; Takaku, 2007; Bansal,2007; Gil,2016; Moraes,2017; Moraes,2017; Moraes,2017; Yamaguchi, 2013; Takaku, 2007; Takaku, 2007; Takaku, 2007; Moraes, 2017; Brustulim, 2020; Yamaguchi, 2020
359	C15H24	CC(C)[C@@H]1CC[C@H](C)C2=CCC(=C[C@@H]12)C	(1S,4S,4aR)-4-Isopropyl-1,6-dimethyl-1,2,3,4,4a,7-hexahydronaphthalene	Cadina-1,4-diene	sesquiterpene	204.188	O. ‘‘small leaf’’, O. holdridgeana, O. meziana, O. veraguensis, O. whitei, O. tonduzii, O. ‘‘los llanos’’	Takaku, 2007; Takaku, 2007; Takaku, 2007; Takaku, 2007; Takaku, 2007; Bansal,2007; Takaku, 2007
360	C15H24	CC1CCC=C2CCC3C(C3(C)C)C12C	1,1,7,7a-tetramethyl-2,3,5,6,7,7b-hexahydro-1aH-cyclopropa[a]naphthalene	Calarene	sesquiterpene	204.188	O. caudata	Gil,2016
361	C15H24	C\C1=C/CCC(=C)[C@H]2CC(C)(C)[C@@H]2CC1	(1R,4E,9S)-4,11,11-trimethyl-8-methylidenebicyclo[7.2.0]undec-4-ene	caryophyllene	sesquiterpene	204.188	O. bofo	Guerrini, 2006
362	C15H24	CC(C)=CCC[C@@]1(C)[C@@H]2CC[C@@H](C2)C1=C	(1R,2S,4S)-2-methyl-3-methylidene-2-(4-methylpent-3-enyl)bicyclo[2.2.1]heptane	x	sesquiterpene	204.188	O. quixos	Bruni,2004
363	C15H24	CC(C)[C@@H]1CC[C@@H](C)C2=C1C=C(C)CC2	(1S,4R)-4,7-dimethyl-1-propan-2-yl-1,2,3,4,5,6-hexahydronaphthalene	cis-Cadina-1(6),4-diene	sesquiterpene	204.188	O. nigrescens, O. splendens	Yamaguchi, 2013; Yamaguchi, 2013
364	C15H24	CC(C)[C@@H]1CC[C@H](C)C2=CCC(=C[C@@H]12)C	(1S,4S,4aR)-4-Isopropyl-1,6-dimethyl-1,2,3,4,4a,7-hexahydronaphthalene	cis-cadinα-1,4-diene	sesquiterpene	204.188	O. bracteosa	Coutinho, 2007
365	C15H24	C[C@@H]1CCC[C@@]2(C)CCC(=C[C@@H]12)C(C)=C	(4R,4aR,8aS)-4,8a-dimethyl-6-prop-1-en-2-yl-2,3,4,4a,7,8-hexahydro-1H-naphthalene	cis-eudesma-6,11-diene	sesquiterpene	204.188	O. lancifolia	Silva, 2018
366	C15H24	CC(C)[C@H]1CC[C@@H](C)[C@@H]2CC=C(C)C=C12	(1R,4R,4aS)-1-Isopropyl-4,7-dimethyl-1,2,3,4,4a,5-hexahydronaphthalene	cis-Muurola-3,5-diene	sesquiterpene	204.188	O. nutans, O. gomezii, O. morae, O. quixos	Betim, 2019; Chaverri, 2011; Chaverri, 2011; Noriega, 2018
367	C15H24	CC(C)[C@H]1CC[C@@H](C)[C@@H]2CCC(=C)C=C12	(1R,4R,4aS)-1-Isopropyl-4-methyl-7-methylene-1,2,3,4,4a,5,6,7-octahydronaphthalene	cis-muurola-4(14),5-diene	sesquiterpene	204.188	O. gomezii, O. quixos, O. austinii	Chaverri, 2011; Pino, 2018; Chaverri, 2007
368	C15H24	CC(C)=CCC[C@@]1(C)[C@H]2CC=C(C)[C@@H]1C2	(1S,5S,6S)-2,6-Dimethyl-6-(4-methyl-3-penten-1-yl)bicyclo[3.1.1]hept-2-ene	x	sesquiterpene	204.188	O. morae, O. quixos	Chaverri, 2011; Pino, 2018
369	C15H24	C\C1=C\CCC(=C)C2CC(C)(C)C2CC1	(4Z)-4,11,11-trimethyl-8-methylidenebicyclo[7.2.0]undec-4-ene	x	sesquiterpene	204.188	O. caudata	Gil,2016
370	C15H24	CC(C)=CCCC(/C)=C\CCC(=C)C=C	(6Z)-7,11-dimethyl-3-methylidenedodeca-1,6,10-triene	x	sesquiterpene	204.188	O. morae	Chaverri, 2011
371	C15H24	C[C@H]1CCC(CC2=C1CC[C@@H]2C)=C(C)C	(1S,4S)-1,4-dimethyl-7-propan-2-ylidene-2,3,4,5,6,8-hexahydro-1H-azulene	x	sesquiterpene	204.188	O. morae, O. quixos	Chaverri, 2011; Noriega, 2018
372	C15H24	CC(C)=CCCC(\C)=C/1CCC(=CC1)C	(4Z)-1-methyl-4-(6-methylhept-5-en-2-ylidene)cyclohexene	cis-γ-Bisabolene	sesquiterpene	204.188	O. quixos	Sacchetti, 2006
373	C15H24	CC(=C)[C@H]1CC[C@@]1(C)[C@H]2CCC(=CC2)C	(4S)-1-methyl-4-[(1S,2R)-1-methyl-2-(prop-1-en-2-yl)cyclobutyl]cyclohex-1-ene	cumacrene	sesquiterpene	204.188	O. duckei	Moraes, 2017
374	C15H24	CC(C)C1CCC2(C)C3CC4C(C13)C24C	1,2-dimethyl-8-propan-2-yltetracyclo[4.4.0.02,4.03,7]decane	Cyclosativene	sesquiterpene	204.188	O. quixos, O. valeriana, O. austinii, O. floribunda, O. veraguensis	Sacchetti, 2006; Takaku, 2007; Chaverri, 2007; Takaku, 2007; Takaku, 2007
375	C15H24	CC(C)C1CCC2(C)CC=C(C)CC=C12	1-Isopropyl-3a,6-dimethyl-1,2,3,3a,4,7-hexahydroazulene	dauca-5,8-diene	sesquiterpene	204.188	O. bicolor, O. morae	Damasceno,2017; Chaverri, 2011
376	C15H24	C[C@H]1CCC2C1[C@@H]3[C@H](CC=C2C)C3(C)C	(1aS,7S,7bR)-1,1,4,7-tetramethyl-1a,2,4a,5,6,7,7a,7b-octahydrocyclopropa[e]azulene	dehydro-aromadendrene	sesquiterpene	204.188	O. duckei	Moraes, 2017
377	C15H24	CC1=CC[C@H]2C(C)(C)CCC[C@]2(C)C1=C	(4aS,8aS)-1,1,4a,6-Tetramethyl-5-methylene-1,2,3,4,4a,5,8,8a-octahydronaphthalene	drima-7,9(11)-diene	sesquiterpene	204.188	O. quixos, O. austinii	Pino, 2018, Chaverri, 2007
378	C15H24	CC1CCC(=C2C=C(C)CCC12)C(C)C	4-Isopropyl-1,6-dimethyl-1,2,3,7,8,8a-hexahydronaphthalene	epizonarene	sesquiterpene	204.188	O. gomezii, O. austinii	Chaverri, 2011; Chaverri, 2007
379	C15H24	CC(C)=C1CC/C(=C/CC/C(=C/C1)C)C	(1E,5E)-8-Isopropylidene-1,5-dimethyl-1,5-cyclodecadiene	germacrene B	sesquiterpene	204.188	O. quixos, O. caudata, O. gardneri, O. gomezii, O. auriculiformi, O. sinuata, O. tonduzii, O. nutans, O. porosa, O. diospyrifolia, O. lancifolia, O. austinii, O. whitei, O. ‘‘los llanos’’, O. ‘‘small leaf’’	Pino, 2018; Gil,2016; Moraes,2017; Chaverri, 2011; Rigobert, 2017; Takaku, 2007, Bansal,2007, Betim, 2019; Brustulim, 2020; Fabri,2019; Silva, 2018; Chaverri, 2007; Takaku, 2007; Takaku, 2007; Takaku, 2007
380	C15H24	CC(=C)[C@H]1CCC(=C/CC\C(=C\C1)C)/C	(1E,5E,8S)-1,5-dimethyl-8-(prop-1-en-2-yl)cyclodeca-1,5-diene	Germacrene-A	sesquiterpene	204.188	O. tonduzii, O. sinuata, O. valeriana, O. floribunda,O. holdridgeana, O. meziana, O. veraguensis, O. notata, O. whitei	Bansal,2007; Takaku, 2007; Takaku, 2007; Takaku, 2007; Takaku, 2007; Takaku, 2007; Takaku, 2007; Garrett, 2010; Takaku, 2007
381	C15H24	CC(C)[C@@H]/1CCC(=C/CCC(=C)\C=C1)/C	(1E,6E,8S)-1-methyl-5-methylidene-8-(propan-2-yl)cyclodeca-1,6-diene	Germacrene-D	sesquiterpene	204.188	O. tonduzii, O. comoriensis, O. bofo, O. caudata, O. gomezii, O. morae, O. cath, O. sinuata, O. valeriana, O. floribunda, O. holdridgeana, O. meziana, O. whitei, O. ‘‘small leaf’’, O. quixos, O. brenesii, O. nutans, O. bracteosa, O. bicolor, O. limae, O. gardneri, O. porosa, O. glomerata, O. notata, O. auriculiformi, O. lancifolia, O. austinii, O. veraguensis, O. ‘‘los llanos’’, O. leucoxylon,O. …	Bansal,2007; Menut, 2002; Guerrini, 2006; Gil,2016; Chaverri, 2011; Chaverri, 2011; Amaral, 2017, Setzer, 2006; Takaku, 2007; Takaku, 2007; Takaku, 2007; Takaku, 2007; Takaku, 2007;Takaku, 2007; Sacchetti, 2006, Chaverri, 2005; Betim, 2019; Coutinho, 2007; Damasceno,2017, Moraes,2017; Moraes,2017; Brustulim, 2020; Moraes, 2017; Garrett, 2010; Rigobert, 2017; Silva, 2018; Chaverri, 2007; Takaku, 2…
382	C15H24	CC1CCC2C(C3=C1CCC3C)C2(C)C	1,1,4,7-Tetramethyl-1a,2,3,4,5,6,7,7b-octahydro-1H-cyclopropa[e]azulene	Isoledene	sesquiterpene	204.188	O. diospyrifolia, O. gomezii, O. brenesii	Fabri,2019; Chaverri, 2011; Chaverri, 2005
383	C15H24	CC1(C)CCC[C@@]2(C)[C@@H]3C[C@H]4[C@@H]([C@H]13)[C@@]24C	(1R,2S,7R,8S,9S,10S)-2,6,6,9-tetramethyltetracyclo[5.4.0.02,9.08,10]undecane	longicyclene	sesquiterpene	204.188	O. cymbarum, O. austinii	Ávila,2016; Chaverri, 2007
384	C15H24	CC1(C)CCC[C@@]2(C)[C@@H]3CC[C@@H]([C@@H]13)C2=C	(1R,2R,7S,9S)-3,3,7-trimethyl-8-methylidenetricyclo[5.4.0.02,9]undecane	longifolene	sesquiterpene	204.188	O. austinii	Chaverri, 2007
385	C15H24	C[C@@H]1CC[C@H]2C(C)(C)C(=C)C3CC[C@@]12C3	(1R,2R,5R)-2,6,6-Trimethyl-7-methylenetricyclo[6.2.1.01,5]undecane	prezizaene	sesquiterpene	204.188	O. glomerata	Moraes, 2017
386	C15H24	CC(C)[C@H]1CC[C@]2(C)[C@H]3CC[C@H]([C@@H]13)C2=C	(1S,2R,3R,6R,8R)-6-methyl-7-methylidene-3-propan-2-yltricyclo[4.4.0.02,8]decane	Sativene	sesquiterpene	204.188	O. cymbarum	Ávila,2016
387	C15H24	CC(C)=C1CCC2(C)CCC=C(C)C2C1	5,8a-dimethyl-3-propan-2-ylidene-1,2,4,4a,7,8-hexahydronaphthalene	selina-3,7(11)-diene	sesquiterpene	204.188	O. austinii	Chaverri, 2007
388	C15H24	C[C@@H]1CCC[C@]12C[C@@H](CCC2=C)C(C)=C	(1R,5S,9R)-1-methyl-6-methylidene-9-(prop-1-en-2-yl)spiro[4.5]decane	Spirolepechinene	sesquiterpene	204.188	O. gardneri	Moraes,2017
389	C15H24	CC(C)[C@H]1CC[C@H](C)C2=CCC(=CC12)C	(1S,4R)-4-Isopropyl-1,6-dimethyl-1,2,3,4,4a,7-hexahydronaphthalene	trans-cadina-1(2),4-diene	sesquiterpene	204.188	O. brenesii, O. austinii	Chaverri, 2005; Chaverri, 2007
390	C15H24	CC(C)[C@H]1CC[C@H](C)C2=C1C=C(C)CC2	(1R,4S)-1-Isopropyl-4,7-dimethyl-1,2,3,4,5,6-hexahydronaphthalene	trans-Cadina-1(6),4-diene	sesquiterpene	204.188	O. quixos, O. nutans, O. morae,	Noriega, 2018, Betim, 2019, Chaverri, 2011
391	C15H24	CC(C)[C@@H]1CC[C@@H](C)C2CC=C(C)C=C12	(1S,4R)-1-Isopropyl-4,7-dimethyl-1,2,3,4,4a,5-hexahydronaphthalene	trans-muurola-3,5-diene	sesquiterpene	204.188	O. gomezii, O. morae, O. bicolor	Chaverri, 2011; Chaverri, 2011; Damasceno,2017
392	C15H24	CC(C)[C@H]1CC[C@H](C)C2CCC(=C)C=C12	(1R,4S)-1-Isopropyl-4-methyl-7-methylene-1,2,3,4,4a,5,6,7-octahydronaphthalene	trans-Muurola-4(14),5-diene	sesquiterpene	204.188	O. nutans, O. gomezii, O. brenesii	Betim, 2019; Chaverri, 2011; Chaverri, 2005
393	C15H24	CC1CCC(CC2=C(C)CCC12)C(C)=C	3,8-dimethyl-5-prop-1-en-2-yl-1,2,4,5,6,7,8,8a-octahydroazulene	aciphyllene	sesquiterpene	204.188	O. lancifolia	Silva, 2018
394	C15H24	C\C1=C/CCC(=C)[C@H]2CC(C)(C)[C@H]2CC1	(1S,9S,E)-4,11,11-trimethyl-8-methylenebicyclo[7.2.0]undec-4-ene	x	sesquiterpene	204.188	O. limae	Moraes,2017
395	C15H24	CC(C)=CCC[C@@]1(C)[C@H]2CC=C(C)[C@H]1C2	(1R,5S,6S)-2,6-dimethyl-6-(4-methylpent-3-enyl)bicyclo[3.1.1]hept-2-ene	α-epi-Bergamotene	sesquiterpene	204.188	O. oipfera	Lorenzo, 2000
396	C15H24	C[C@@H]1CCC2=C(C)CC[C@@H]3[C@H]([C@H]12)C3(C)C	(1aR,7R,7aS,7bR)-1,1,4,7-Tetramethyl-1a,2,3,5,6,7,7a,7b-octahydro-1H-cyclopropa[e]azulen	ledene	sesquiterpene	204.188	O. bracteosa	Coutinho, 2007
397	C15H24	CC1=CCC2C(CCC2(C)CC1)=C(C)C	3a,6-dimethyl-1-(propan-2-ylidene)-1,2,3,3a,4,5,8,8a-octahydroazulene	trans-dauca-4(11),7-diene	sesquiterpene	204.188	O. duckei	Moraes, 2017
398	C15H24	CC(C)[C@H]1CC[C@@H](C)[C@@H]2CCC(=C)C=C12	(1R,4R,4aS)-4-methyl-7-methylidene-1-propan-2-yl-2,3,4,4a,5,6-hexahydro-1H-naphthalene		sesquiterpene	204.188	O. diospyrifolia	Silva, 2021
399	C15H24	CC(C)=CC\C=C(C)/C1CCC(=CC1)C	1-methyl-4-[(2Z)-6-methylhepta-2,5-dien-2-yl]cyclohexene	cis-α-bisabolene	sesquiterpene	204.188	O. diospyrifolia	Silva, 2021
400	C15H24	CC1=CCCC(=C)[C@H]2CC(C)(C)[C@@H]2CC1	(1R,9S)-4,11,11-Trimethyl-8-methylenebicyclo[7.2.0]undec-4-ene	β-caryophyllene	sesquiterpene	204.188	O. notata	Costa, 2021
401	C15H24	CC(C)=CCC[C@]1(C)[C@H]2CC=C(C)[C@@H]1C2	(1S,5S,6R)-2,6-dimethyl-6-(4-methylpent-3-enyl)bicyclo[3.1.1]hept-2-ene	x	sesquiterpene	204.188	O. gomezii, O. morae, O. quixos	Chaverri, 2011; Chaverri, 2011; Noriega, 2018
402	C15H24	C[C@H]1CCC(CC2=C1CC[C@@H]2C)=C(C)C	(1S,4S)-1,4-dimethyl-7-(propan-2-ylidene)-1,2,3,4,5,6,7,8-octahydroazulene	x	sesquiterpene	204.188	O. foetens, O. austinii	Pino, 2004, Chaverri, 2007
403	C15H24	CC(C)=CCCC(/C)=C/1CCC(=CC1)C	(4E)-1-methyl-4-(6-methylhept-5-en-2-ylidene)cyclohex-1-ene	x	sesquiterpene	204.188	O. nigrescens, O. quixos	Yamaguchi, 2013; Pino, 2018
404	C15H24	C[C@@H]1CCC=C2CC[C@H](C[C@@]12C)C(C)=C	(3R,4aS,5R)-4a,5-dimethyl-3-prop-1-en-2-yl-2,3,4,5,6,7-hexahydro-1H-naphthalene	Valencene	sesquiterpene	204.188	O. dispersa, O. floribunda, O. veraguensis, O. tonduzii, O. duckei, O. valeriana, O. meziana, leucoxylon, O. minor	Alcoba, 2017; Takaku, 2007; Takaku, 2007; Bansal,2007, Moraes, 2017; Takaku, 2007; Takaku, 2007, Yamaguchi, 2020; Yamaguchi, 2020
405	C15H24	C[C@@H]1CCC2=C(C)CC[C@@H]3[C@H]([C@H]12)C3(C)C	(1aR,7R,7aS,7bR)-1,1,4,7-tetramethyl-1a,2,3,5,6,7,7a,7b-octahydrocyclopropa[e]azulene	Viridiflorene	sesquiterpene	204.188	O. dispersa, O. odorifera, O. gomezii, O. notata, O. austinii	Alcoba, 2017; Alcoba, 2017; Chaverri, 2011; Garrett, 2010; Chaverri, 2007
406	C15H24	CC(C)[C@@H]1CC[C@@]2(C)[C@@H]3CC=C(C)[C@H]2[C@H]13	(1S,2R,6R,7R,8S)-1,3-dimethyl-8-propan-2-yltricyclo[4.4.0.02,7]dec-3-ene	ylangene	sesquiterpene	204.188	O. glomerata	Moraes, 2017
407	C15H24	C[C@H]1CCC(=C2C=C(C)CCC12)C(C)C	(1S)-1,6-dimethyl-4-propan-2-yl-1,2,3,7,8,8a-hexahydronaphthalene	Zonarene	sesquiterpene	204.188	O. limae, O. morae, O. glomerata	Moraes,2017; Chaverri, 2011
408	C15H24	CC(C)C1CCC(C)C23CC=C(C)C2C13	4,10-dimethyl-7-propan-2-yltricyclo[4.4.0.01,5]dec-3-ene	α -cubebene	sesquiterpene	204.188	O. bicolor, O. leucoxylon, O. minor	Damasceno,2017; Yamaguchi, 2020; Yamaguchi, 2020
409	C15H24	CC(C)[C@@H]1CC[C@@]2(C)C3CC=C(C)C2C13	(1S,8S)-1,3-dimethyl-8-propan-2-yltricyclo[4.4.0.02,7]dec-3-ene	α -Ylangene	sesquiterpene	204.188	O. bicolor, O. limae, O. gardneri, O. diospyrifolia	Damasceno,2017; Moraes, 2017; Moraes, 2017; Fabri,2019
410	C15H24	CC(C)[C@H]1CC=C(C)[C@H]2CCC(=C[C@@H]12)C	(1R,4aS,8aR)-1-Isopropyl-4,7-dimethyl-1,2,4a,5,6,8a-hexahydronaphthalene	α-amorphene	sesquiterpene	204.188	O. morae, O. nigrescens, O. austinii, O. comoriensis, O. bracteosa, O. caudata, O. splendens, O. leucoxylon, O. minor	Chaverri, 2011; Yamaguchi, 2013; Chaverri, 2007; Menut, 2002; Coutinho, 2007; Gil,2016; Yamaguchi, 2013; Yamaguchi, 2020; Yamaguchi, 2020
411	C15H24	CC(C)=CCC[C@]1(C)[C@H]2CC=C(C)[C@@H]1C2	(1S,5S,6R)-2,6-dimethyl-6-(4-methylpent-3-enyl)bicyclo[3.1.1]hept-2-ene	α-Bergamotene	sesquiterpene	204.188	O. quixos	Bruni,2004
412	C15H24	C[C@H]1CCC2=C(C)CC[C@H](C[C@@H]12)C(C)=C	(3S,3aS,5R)-5-Isopropenyl-3,8-dimethyl-1,2,3,3a,4,5,6,7-octahydroazulene	δ-guaiene	sesquiterpene	204.188	O. morae, O. auriculiformi, O. lancifolia	Chaverri, 2011; Rigobert, 2017; Silva, 2018
413	C15H24	CC(C)[C@@H]1CC=C(C)[C@@H]2CCC(=C[C@@H]12)C	(1S,4aR,8aR)-4,7-dimethyl-1-propan-2-yl-1,2,4a,5,6,8a-hexahydronaphthalene	α-Cadinene	sesquiterpene	204.188	O. meziana, O. quixos, O. brenesii, O. nutans, O. bicolor, O. limae, O. gardneri, O. gomezii, O. morae, O. whitei, O. ‘‘los llanos’’, O. ‘‘small leaf’’, O. tonduzii, O. glomerata, O. austinii	Takaku, 2007; Pino, 2018; Chaverri, 2005; Betim, 2019; Damasceno,2017; Moraes,2017; Moraes,2017; Chaverri, 2011; Chaverri, 2011; Takaku, 2007; Takaku, 2007; Takaku, 2007; Bansal,2007; Moraes, 2017; Chaverri, 2007
414	C15H24	CC(C)[C@@H]1CC[C@]2(C)[C@H]3CC=C(C)[C@@H]2[C@@H]13	(1R,2S,6S,7S,8S)-8-Isopropyl-1,3-dimethyltricyclo[4.4.0.02,7]dec-3-ene	α-Copaene	sesquiterpene	204.188	O. quixos, O. tonduzii, O. nutans, O. bofo, O. odorifera, O. gomezii, O. morae, O. auriculiformi, O. nigrescens, O. splendens, O. holdridgeana, O. ‘‘small leaf’’, O. brenesii, O. comoriensis, O. bracteosa, O. gardneri, O. duckei, O. diospyrifolia, O. valeriana, O. austinii, O. foetens, O. opfera, O. floribunda, O. meziana, O. veraguensis, O. whitei, O. ‘‘los llanos’’; O. porosa, O. leucoxylon	Noriega, 2018; Bansal,2007; Betim, 2019; Guerrini, 2006; Alcoba, 2017;Chaverri, 2011; Chaverri, 2011; Rigobert, 2017; Yamaguchi, 2013; Yamaguchi, 2013;Takaku, 2007; Takaku, 2007; Chaverri, 2005; Menut, 2002; Coutinho, 2007; Moraes,2017; Barbosα-Filho, 2007; Fabri,2019; Takaku, 2007; Chaverri, 2007; Pino, 2004; Lorenzo, 2000; Takaku, 2007; Takaku, 2007; Takaku, 2007; Takaku, 2007; Takaku, 2007; Br…
415	C15H24	CC(C)[C@@H]1CC[C@@H](C)[C@@]23CC=C(C)[C@@H]2[C@@H]13	(3aS,3bR,4S,7R,7aR)-4-Isopropyl-3,7-dimethyl-3a,3b,4,5,6,7-hexahydro-1H-cyclopenta[1,3]cyclopropa[1,2]benzene	α-Cubebene	sesquiterpene	204.188	O. nutans, O. comoriensis, O. caudata, O. glomerata, O. gomezii, O. morae, O. opfera, O. veraguensis, O. quixos, O. brenesii, O. bracteosa, O. limae, O. gardneri, O. duckei, O. auriculiformi, O. nigrescens, O. austinii, O. bicolor, O. diospyrifolia, O. leucoxylon, O. minor	Betim, 2019; Menut, 2002; Gil,2016; Moraes, 2017; Chaverri, 2011; Chaverri, 2011; Lorenzo, 2000; Takaku, 2007; Bruni,2004; Chaverri, 2005; Coutinho, 2007; Moraes,2017; Moraes,2017; Barbosα-Filho, 2007; Rigobert, 2017; Yamaguchi, 2013; Chaverri, 2007; Damasceno,2017; Silva, 2021; Yamaguchi, 2020; Yamaguchi, 2020
416	C15H24	C[C@H]1CC[C@H](CC2=C1CC[C@@H]2C)C(C)=C	(1S,4S,7R)-1,4-dimethyl-7-prop-1-en-2-yl-1,2,3,4,5,6,7,8-octahydroazulene	α-Guaiene	sesquiterpene	204.188	O. nutans, O. lancifolia, O. floribunda, O. quixos, O. duckei, O. lancifolia, O. splendens, O. austinii, O. auriculiformi	Betim, 2019; Silva, 2018; Takaku, 2007; Pino, 2018; Barbosa-Filho, 2007; Silva, 2018; Yamaguchi, 2013; Chaverri, 2007, Rigobert, 2017
417	C15H24	C[C@@H]1CC[C@@H]2[C@H](C3=C(C)CC[C@H]13)C2(C)C	(1aR,4R,4aR,7bS)-1,1,4,7-tetramethyl-1a,2,3,4,4a,5,6,7b-octahydrocyclopropa[e]azulene	α-Gurjunene	sesquiterpene	204.188	O. nutans, O. gomezii, O. caudata, O. austinii	Betim, 2019; Chaverri, 2011; Gil,2016; Chaverri, 20
418	C15H24	CC/1=C/CC(C)(C)\C=C/CC(=C\CC1)/C	(1Z,4Z,8Z)-2,6,6,9-tetramethylcycloundeca-1,4,8-triene	α-Humulene	sesquiterpene	204.188	O. quixos,O. brenesii, O. nutans, O. comoriensis, O. bofo, O. caudata, O. porosa, O. odorifera, O. gomezii, O. morae, O. cath, O. auriculiformi, O. nigrescens, O. splendens,O. sinuata, O. valeriana, O. floribunda, O. holdridgeana, O. meziana, O. veraguensis, O. ‘‘los llanos’’, O. ‘‘small leaf’’, O. tonduzii, O. bracteosa,O. bicolor, O. limae, O. gardneri, O. duckei, O. diospyrifolia, O. austinii,…	Bruni,2004; Chaverri, 2005; Betim, 2019; Menut, 2002; Guerrini, 2006; Gil,2016; Brustulim, 2020; Alcoba, 2017; Chaverri, 2011; Chaverri, 2011; Amaral, 2017; Rigobert, 2017; Yamaguchi, 2013; Yamaguchi, 2013; Takaku, 2007; Takaku, 2007; Takaku, 2007; Takaku, 2007; Takaku, 2007; Takaku, 2007; Takaku, 2007; Takaku, 2007; Bansal,2007; Coutinho, 2007; Damasceno,2017; Moraes,2017; Moraes,2017; Barbosα-F…
419	C15H24	CC(C)[C@@H]1CC=C(C)[C@H]2CCC(=C[C@@H]12)C	(1S,4aS,8aR)-4,7-dimethyl-1-propan-2-yl-1,2,4a,5,6,8a-hexahydronaphthalene	α-Muurolene	sesquiterpene	204.188	O. diospyrifolia, O. bicolor, O. gomezii, O. morae, O. nigrescens, O. valeriana , O. foetens, O. meziana, O. veraguensis, O. ‘‘los llanos’’, O. tonduzii, O. brenesii, O. comoriensis, O. bracteosa, O. duckei, O. glomerata, O. auriculiformi, O. splendens, O. austinii, O. floribunda, O. minor	Fabri,2019; Damasceno,2017; Chaverri, 2011; Chaverri, 2011; Yamaguchi, 2014; Takaku, 2007; Pino, 2004; Takaku, 2007; Takaku, 2007; Takaku, 2007; Bansal,2007; Chaverri, 2005; Menut, 2002; Coutinho, 2007; Moraes, 2017; Moraes, 2017; Rigobert, 2017; Yamaguchi, 2013; Chaverri, 2007; Takaku, 2007; Yamaguchi, 2020
420	C15H24	CC(C)=CCCC1(C)C2CC3C(C2)C13C	1,7-dimethyl-7-(4-methylpent-3-enyl)tricyclo[2.2.1.02,6]heptane	α-Santalene	sesquiterpene	204.188	O. quixos, O. opfera, O. gomezii, O. notata	Bruni,2004; Lorenzo, 2000, Chaverri, 2011; Costa, 2021
421	C15H24	CC(=C)C1CCC2(C)CCC=C(C)C2C1	5,8a-dimethyl-3-prop-1-en-2-yl-2,3,4,4a,7,8-hexahydro-1H-naphthalene	α-Selinene	sesquiterpene	204.188	O. quixos, O. auriculiformi, O. lancifolia	Bruni,2004; Rigobert, 2017; Silva, 2018
422	C15H24	CC(C)=CCCC1(C)C2CC=C(C)C1C2	2,6-dimethyl-6-(4-methylpent-3-enyl)bicyclo[3.1.1]hept-2-ene	x	sesquiterpene	204.188	O. limae, O. brenesii, O. whitei	Moraes,2017; Chaverri, 2005; Takaku, 2007
423	C15H24	CC(C)=CCCC(=C)[C@H]1CCC(=CC1)C	(4S)-1-methyl-4-(6-methylhepta-1,5-dien-2-yl)cyclohexene	β-bisabolene	sesquiterpene	204.188	O. quixos, O. nigrescens, O. duckei, O. splendens, O. austinii, O. opfera, O. diospyrifolia	Yamaguchi, 2013; Pino, 2018; Barbosα-Filho, 2007; Yamaguchi, 2013; Chaverri, 2007; Lorenzo, 2000; Silva, 2021
424	C15H24	CC(C)[C@@H]1CC[C@@]2(C)[C@@H]3CCC(=C)[C@@H]3[C@@H]12	(1S,2R,6S,7R,8S)-1-methyl-5-methylidene-8-propan-2-yltricyclo[5.3.0.02,6]decane	β-bourbonene	sesquiterpene	204.188	O. brenesii, O. glomerata, O. morae, O. sinuata, O. meziana, O. veraguensis, O. ‘‘los llanos’’, O. quixos, O. tonduzii, O. caudata, O. duckei, O. valeriana, O. austinii, O. foetens, O. floribunda, O. nutans, O. bicolor, O. auriculiformi	Chaverri, 2005; Moraes, 2017; Chaverri, 2011; Pino, 2018; Bansal,2007; Gil,2016; Moraes, 2017; Takaku, 2007; Chaverri, 2007; Pino, 2004; Betim, 2019, Damasceno,2017; Rigobert, 2017
425	C15H24	CC(C)[C@@H]1CC=C(C)[C@@H]2CC=C(C)C[C@@H]12	(1S,4aR,8aS)-4,7-dimethyl-1-propan-2-yl-1,2,4a,5,8,8a-hexahydronaphthalene	β-Cadinene	sesquiterpene	204.188	O. valeriana, O. whitei, O. ‘‘small leaf’’, O. tonduzii, O. floribunda, O. veraguensis	Takaku, 2007; Takaku, 2007; Takaku, 2007; Bansal,2007; Takaku, 2007; Takaku, 2007
426	C15H24	CC1=CCCC(=C)[C@H]2CC(C)(C)[C@@H]2CC1	(1R,9S)-4,11,11-Trimethyl-8-methylenebicyclo[7.2.0]undec-4-ene	β-Caryophyllene	sesquiterpene	204.188	O. quixos,O. comoriensis, O. duckei, O. dispersa, O. odorifera, O. gomezii, O. morae, O. lancifolia, O. nigrescens, O. meziana, O. sinuata, O. foetens, O. floribunda, O. holdridgeana, O. whitei, O. tonduzii, O. brenesii, O. bracteosa, O. limae, O. gardneri, O. glomerata, O. notata, O. splendens, O. valeriana, O. austinii, O. veraguensis, O. ‘‘los llanos’’, O. ‘‘small leaf’’, O. nutans, , O. cath,…	Bruni,2004; Menut, 2002; Moraes, 2017; Alcoba, 2017; Alcoba, 2017; Chaverri, 2011; Chaverri, 2011; Silva, 2018; Yamaguchi, 2013; Setzer, 2006; Takaku, 2007; Pino, 2004; Takaku, 2007; Takaku, 2007; Setzer, 2006; Bansal,2007; Chaverri, 2005; Coutinho, 2007; Moraes,2017; Moraes,2017; Moraes, 2017; Garrett, 2010; Yamaguchi, 2013; Takaku, 2007; Chaverri, 2007; Takaku, 2007; Takaku, 2007; Takaku, 2007;…
427	C15H24	CC1=CC[C@@]2(CC1)C(=C)CCCC2(C)C	(6R)-5,5,9-trimethyl-1-methylidenespiro[5.5]undec-9-ene	β-chamigrene	sesquiterpene	204.188	O. lancifolia, O. austinii	Silva, 2018; Chaverri, 2007
428	C15H24	CC(C)[C@@H]1CC[C@]2(C)[C@H]3CCC(=C)[C@@H]2[C@@H]13	(1R,2S,6S,7S,8S)-1-methyl-3-methylidene-8-propan-2-yltricyclo[4.4.0.02,7]decane	β-Copaene	sesquiterpene	204.188	O. nutans, O. bofo, O. diospyrifolia, O. gomezii, O. morae, O. brenesii, O. bicolor, O. limae, O. gardneri, O. glomerata, O. austinii	Betim, 2019; Guerrini, 2006; Fabri,2019; Chaverri, 2011; Chaverri, 2011; Chaverri, 2005; Damasceno,2017; Moraes,2017; Moraes,2017; Moraes, 2017; Chaverri, 2007
429	C15H24	CC(C)[C@@H]1CC[C@@H](C)[C@@]23CCC(=C)[C@@H]2[C@@H]13	(1R,5S,6R,7S,10R)-10-methyl-4-methylidene-7-propan-2-yltricyclo[4.4.0.01,5]decane	β-cubebene	sesquiterpene	204.188	O. gomezii, O. morae, O. quixos, O. brenesii, O. comoriensis, O. caudata, O. duckei, O. nigrescens, O. valeriana, O. floribunda	Chaverri, 2011; Chaverri, 2011; Sacchetti, 2006; Chaverri, 2005; Menut, 2002; Gil,2016; Moraes, 2017; Yamaguchi, 2013;Takaku, 2007; Takaku, 2007
430	C15H24	CC(CCC=C(C)C)C1=CCC(=CC1)C	1-methyl-4-(6-methylhept-5-en-2-yl)cyclohexa-1,4-diene	β-curcumene	sesquiterpene	204.188	O. quixos	Pino, 2018
431	C15H24	C[C@@H]1CC[C@H]2C(C)(C)[C@H]3CC[C@@]12CC3=C	(1R,2R,5S,7S)-2,6,6-trimethyl-8-methylidenetricyclo[5.2.2.01,5]undecane	β-duprezianene	sesquiterpene	204.188	O. glomerata	Moraes, 2017
432	C15H24	CC(=C)[C@@H]1CC[C@@](C)(C=C)[C@@H](C1)C(C)=C	(1S,2S,4R)-1-ethenyl-1-methyl-2,4-bis(prop-1-en-2-yl)cyclohexane	β-Elemene	sesquiterpene	204.188	O. nutans, O. bofo, O. dispersa, O. odorifera, O. gomezii, O. morae, O. nigrescens, O. tonduzii, O. brenesii, O. bracteosa, O. bicolor, O. limae, O. gardneri, O. porosa, O. duckei, O. glomerata, O. splendens, O. sinuata, O. valeriana, O. austinii, O. foetens, O. floribunda, O. holdridgeana, O. meziana, O. veraguensis, O. whitei, O. ‘‘los llanos’’, O. ‘‘small leaf’’, O. auriculiformi, O. diospyrif…	Betim, 2019; Guerrini, 2006; Alcoba, 2017; Alcoba, 2017; Chaverri, 2011; Chaverri, 2011; Yamaguchi, 2013; Bansal,2007; Chaverri, 2005; Coutinho, 2007; Damasceno,2017; Moraes,2017; Moraes,2017; Brustulim, 2020; Barbosα-Filho, 2007; Moraes, 2017, Yamaguchi, 2013, Takaku, 2007, Takaku, 2007; Chaverri, 2007; Pino, 2004; Takaku, 2007; Rigobert, 2017; Fabri,2019; Silva, 2021; Yamaguchi, 2020; Yamaguchi…
433	C15H24	C[C@H]1CCC(CC2=C1CC[C@@H]2C)=C(C)C	(1S,4S)-1,4-dimethyl-7-propan-2-ylidene-2,3,4,5,6,8-hexahydro-1H-azulene	β-guaiene	sesquiterpene	204.188	O. lancifolia	Silva, 2018
434	C15H24	C[C@H]1CCC=C2CCC3C(C3(C)C)[C@]12C	(7S,7aS)-1,1,7,7a-tetramethyl-2,3,5,6,7,7b-hexahydro-1aH-cyclopropa[a]naphthalene	β-gurjunene	sesquiterpene	204.188	O. gomezii, O. valeriana, O. meziana, O. veraguensis, O. whitei, O. ‘‘los llanos’’, O. ‘‘small leaf’’, O. limae, O. glomerata, O. austinii	Chaverri, 2011; Takaku, 2007; Takaku, 2007; Takaku, 2007; Takaku, 2007; Takaku, 2007; Takaku, 2007; Moraes,2017; Moraes, 2017; Chaverri, 2007
435	C15H24	CC1(C)CCCC2(C)C3CCC(=C)C2C13	2,6,6-trimethyl-9-methylidenetricyclo[5.4.0.02,8]undecane	β-longipinene	sesquiterpene	204.188	O. brenesii, O. gardneri	Chaverri, 2005; Moraes,2017
436	C15H24	CC(C)=CCC[C@]1(C)[C@H]2CC[C@H](C2)C1=C	(1S,2R,4R)-2-methyl-3-methylidene-2-(4-methylpent-3-enyl)bicyclo[2.2.1]heptane	β-Santalene	sesquiterpene	204.188	O. opfera	Lorenzo, 2000
437	C15H24	CC(=C)[C@@H]1CC[C@@]2(C)CCCC(=C)[C@@H]2C1	(3R,4aS,8aR)-8a-methyl-5-methylidene-3-prop-1-en-2-yl-1,2,3,4,4a,6,7,8-octahydronaphthalene	β-Selinene	sesquiterpene	204.188	O. quixos, O. nutans, O. bofo, O. duckei, O. glomerata, O. dispersa, O. odorifera, O. gomezii, O. morae, O. sinuata, O. veraguensis, O. ‘‘los llanos’’, O. tonduzii, O. brenesii, O. limae, O. lancifolia, O. leucoxylon, O. minor, O. ceanothifolia	Bruni,2004; Betim, 2019; Guerrini, 2006; Barbosα-Filho, 2007; Moraes, 2017; Alcoba, 2017; Amaral, 2017; Chaverri, 2011; Chaverri, 2011; Takaku, 2007; Takaku, 2007; Takaku, 2007; Bansal,2007; Chaverri, 2005; Moraes,2017; Silva, 2018
438	C15H24	C[C@@H](CCC=C(C)C)[C@H]1CCC(=C)C=C1	(3R)-3-[(2S)-6-methylhept-5-en-2-yl]-6-methylidenecyclohexene	β-sesquiphellandrene	sesquiterpene	204.188	O. bicolor	Damasceno,2017
439	C15H24	CC(C)C1CCC2(C)C3CCC(=C)C2C13	1-methyl-3-methylidene-8-propan-2-yltricyclo[4.4.0.02,7]decane	β-Ylangene	sesquiterpene	204.188	O. gomezii, O. tonduzii, O. nutans, O. morae, O. auriculiformi, O. veraguensis, O. quixos, O. caudata, O. nigrescens, O. valeriana, O. austinii, O. foetens, O. floribunda, O. whitei, O. ‘‘los llanos’’	Chaverri, 2011; Bansal,2007; Betim, 2019; Chaverri, 2011, Rigobert, 2017; Takaku, 2007; Sacchetti, 2006; Gil,2016; Yamaguchi, 2013; Chaverri, 2007; Pino, 2004; Takaku, 2007
440	C15H24	CC(C)[C@@H]1CCC(=C)[C@@H]2CCC(=C[C@H]12)C	(1S,4aR,8aS)-7-methyl-4-methylidene-1-propan-2-yl-2,3,4a,5,6,8a-hexahydro-1H-naphthalene	γ-amorphene	sesquiterpene	204.188	O. glomerata, O. diospyrifolia, O. gomezii, O. brenesii, O. caudata, O. limae, O. gardneri	Moraes, 2017; Fabri,2019; Chaverri, 2011; Chaverri, 2005; Gil,2016; Moraes,2017; Moraes,2017
441	C15H24	CC(C)[C@@H]1CCC(=C)[C@@H]2CCC(=C[C@@H]12)C	(1S,4aR,8aR)-7-methyl-4-methylidene-1-propan-2-yl-2,3,4a,5,6,8a-hexahydro-1H-naphthalene	γ-Cadinene	sesquiterpene	204.188	O. nutans, O. porosa, O. odorifera, O. gomezii, O. morae, O. auriculiformi, O. nigrescens, O. splendens, O. sinuata, O. austinii, O. holdridgeana, O. meziana, O. ‘‘los llanos’’, O. ‘‘small leaf’’, O. quixos, O. tonduzii, O. brenesii, O. comoriensis, O. bracteosa, O. caudata, O. gardneri, O. lancifolia, O. valeriana, O. floribunda, O. veraguensis, O. whitei, O. diospyrifolia, O. leucoxylon, O. min…	Betim, 2019; Brustulim, 2020; Alcoba, 2017; Chaverri, 2011; Chaverri, 2011; Rigobert, 2017; Yamaguchi, 2013; Yamaguchi, 2013; Takaku, 2007; Chaverri, 2007; Takaku, 2007; Takaku, 2007; Takaku, 2007; Takaku, 2007; Pino, 2018; Bansal,2007; Chaverri, 2005; Menut, 2002; Coutinho, 2007; Gil,2016; Moraes,2017; Silva, 2018; Takaku, 2007; Takaku, 2007; Takaku, 2007, Takaku, 2007, Silva, 2021, Yamaguchi, 2…
442	C15H24	CC1=CCC(=CC1)C2(C)CCCC2(C)C	1-methyl-4-(1,2,2-trimethylcyclopentyl)cyclohexa-1,4-diene	γ-cuprenene	sesquiterpene	204.188	O. bicolor	Damasceno,2017
443	C15H24	CC(C)=C1CC[C@@](C)(C=C)[C@@H](C1)C(C)=C	(1S,2S)-1-ethenyl-1-methyl-4-propan-2-ylidene-2-prop-1-en-2-ylcyclohexane	γ-Elemene	sesquiterpene	204.188	O. quixos, O. bofo, O. valeriana, O. meziana, O. whitei, O. ‘‘los llanos’’, O. gardneri, O. diospyrifolia, O. sinuata, O. austinii, O. ‘‘small leaf’’	Sacchetti, 2006, Guerrini, 2006, Takaku, 2007, Takaku, 2007, Takaku, 2007, Takaku, 2007, Moraes,2017, Fabri,2019, Takaku, 2007, Chaverri, 2007, Takaku, 2007
444	C15H24	CC1CCC(C=C2C(C)CCC12)C(C)=C	1,4-dimethyl-7-prop-1-en-2-yl-1,2,3,3a,4,5,6,7-octahydroazulene	γ-gurjunene	sesquiterpene	204.188	O. gomezii, O. austinii	Chaverri, 2011; Chaverri, 2007
445	C15H24	CC1=C[C@H]2[C@@H](CC1)C(=CCCC2(C)C)C	(4aR,9aS)-2,5,9,9-tetramethyl-3,4,4a,7,8,9a-hexahydrobenzo[7]annulene	γ-himachalene	sesquiterpene	204.188	O. lancifolia, O. quixos	Silva, 2018, Pino, 2018
446	C15H24	CC(C)[C@@H]1CCC(=C)[C@H]2CCC(=C[C@@H]12)C	(1S,4aS,8aR)-7-methyl-4-methylidene-1-propan-2-yl-2,3,4a,5,6,8a-hexahydro-1H-naphthalene	γ-Muurolene	sesquiterpene	204.188	O. nutans, O. odorifera, O. diospyrifolia, O. gomezii, O. morae, O. auriculiformi, O. brenesii, O. caudata, O. lancifolia, O. austinii, O. foetens, O. opfera, O. quixos	Betim, 2019; Amaral, 2017; Fabri,2019; Chaverri, 2011; Chaverri, 2011; Rigobert, 2017; Chaverri, 2005; Gil,2016; Silva, 2018; Chaverri, 2007; Pino, 2004; Lorenzo, 2000; Bruni,2004
447	C15H24	CC(C)=C1CCC2(C)CCCC(=C)C2C1	8a-methyl-4-methylidene-6-propan-2-ylidene-2,3,4a,5,7,8-hexahydro-1H-naphthalene	γ-Selinene	sesquiterpene	204.188	O. veraguensis	Takaku, 2007
448	C15H24	CC(C)[C@@H]1CCC(=C2CCC(=C[C@H]12)C)C	(1S,8aS)-4,7-dimethyl-1-propan-2-yl-1,2,3,5,6,8a-hexahydronaphthalene	δ-Amorphene	sesquiterpene	204.188	O. quixos, O. nutans, O. diospyrifolia, O. morae, O. austinii, O. glomerata	Calderón, 2018; Betim, 2019; Fabri,2019; Chaverri, 2011; Chaverri, 2007; Moraes, 2017
449	C15H24	CC(C)[C@@H]1CCC(=C2CCC(=C[C@@H]12)C)C	(1S,8aR)-4,7-dimethyl-1-propan-2-yl-1,2,3,5,6,8a-hexahydronaphthalene	δ-cadinene	sesquiterpene	204.188	O. austinii, O. floribunda, O. holdridgeana, O. porosa, O. dispersa, O. odorifera, O. gomezii, O. morae, O. cath, O. auriculiformi, O. valeriana, O. opfera, O. meziana, O. veraguensis, O. whitei, O. ‘‘los llanos’’, O. ‘‘small leaf’’, O. quixos, O. tonduzii, O. brenesii, O. comoriensis, O. bracteosa, O. caudata, O. bicolor, O. limae, O. gardneri, O. duckei, O. glomerata, O. lancifolia; O. nigresce…	Chaverri, 2007; Takaku, 2007; Takaku, 2007; Brustulim, 2020; Alcoba, 2017; Alcoba, 2017; Chaverri, 2011; Chaverri, 2011; Amaral, 2017; Rigobert, 2017; Setzer, 2006; Lorenzo, 2000, Takaku, 2007; Takaku, 2007; Takaku, 2007; Takaku, 2007; Takaku, 2007; Sacchetti, 2006; Bansal,2007; Chaverri, 2005; Menut, 2002; Coutinho, 2007; Gil,2016; Damasceno,2017; Moraes,2017; Moraes,2017; Barbosα-Filho, 2007; M…
450	C15H24	CC(C)C1=C[C@H](C(C)=C)[C@](C)(CC1)C=C	(3R,4R)-4-ethenyl-4-methyl-1-propan-2-yl-3-prop-1-en-2-ylcyclohexene	δ-Elemene	sesquiterpene	204.188	O. ‘‘small leaf’’, O. nutans, O. bofo, O. caudata, O. dispersa, O. diospyrifolia, O. gomezii, O. morae, O. nigrescens, O. valeriana, O. foetens, O. austinii, O. quixos, O. bracteosa, O. limae, O. gardneri, O. glomerata, O. auriculiformi	Takaku, 2007; Betim, 2019; Guerrini, 2006; Gil,2016; Alcoba, 2017; Fabri,2019; Chaverri, 2011; Chaverri, 2011; Yamaguchi, 2013; Takaku, 2007; Pino, 2004; Chaverri, 2007; Sacchetti, 2006; Coutinho, 2007; Moraes,2017; Moraes,2017; Moraes, 2017; Rigobert, 2017
451	C15H24	CC(C)C1=CC2=C(C)CCCC2(C)CC1	4,8a-dimethyl-6-propan-2-yl-2,3,7,8-tetrahydro-1H-naphthalene	δ-Selinene	sesquiterpene	204.188	O. valeriana, O. dispersa, O. odorifera, O. gomezii, O. morae, O. meziana, O. quixos, O. duckei, O. lancifolia	Takaku, 2007; Alcoba, 2017; Almeida, 2020; Chaverri, 2011; Chaverri, 2011; Takaku, 2007; Pino, 2018; Barbosα-Filho, 2007; Silva, 2018
452	C15H26	CC\1CCCC(C)C2CC(C)(C)C2\C=C1	(2Z)-4,8,11,11-Tetramethylbicyclo[7.2.0]undec-2-ene	x	sesquiterpene	206.203	O. quixos, O. diospyrifolia	Noriega, 2018; Fabri, 2019
453	C15H26	CC1(C)CCCC2C(C)(C)[C@H]3CC[C@@]12C3	(2S,4aS)-1,1,5,5-tetramethyloctahydro-1H-2,4a-methanonaphthalene	x	sesquiterpene	206.203	O. glomerata	Moraes, 2017
454	C15H24S	CC(C)C1CCC2(C)C3CCC(=C)C(S3)C12	5-Isopropyl-2-methyl-8-methylene-11-thiatricyclo[5.3.1.02,6]undecane	mintsulfide	sesquiterpene episulfides	236.16	O. morae, O. austinii	Chaverri, 2011; Chaverri, 2007
455	C15H26O	C[C@@]12CC[C@@H](C(C)=C)C[C@@]1([H])[C@](C)(O)CCC2	(1R,4aR,7R,8aR)-1,4a-dimethyl-7-(prop-1-en-2-yl)decahydronaphthalen-1-ol	eudesmenol	Sesquiterpenoid	222.198	O. corymbosa	https://teses.usp.br/teses/disponiveis/46/46135/tde-15102006-000806/en.php
456	C15H26O	C[C@@]12CC[C@H](C[C@]1([C@@](O)(CC[C@@H]2C)C)[H])C(C)=C	(1S,4S,4aS,7R,8aR)-1,4,4a-trimethyl-7-(prop-1-en-2-yl)decahydronaphthalen-1-ol	x	Sesquiterpenoid	236.214	O. corymbosa	DNP
457	C15H24O2	C[C@H](C1C[C@H](C(C)=C)CCC1=O)CCC(C)=O	(4R)-2-((S)-5-oxohexan-2-yl)-4-(prop-1-en-2-yl)cyclohexanone	x	Sesquiterpenoid	236.178	O. corymbosa	DNP
458	C15H24O2	C[C@H]1CC(=O)[C@H](C)C2C[C@@H](CC[C@@]12O)C(C)=C	(1R,4S,4aR,7R)-4a-hydroxy-1,4-dimethyl-7-(prop-1-en-2-yl)octahydronaphthalen-2(1H)-one	x	Sesquiterpenoid	236.178	O. corymbosa	DNP
459	C15H24O	C=C1CCC2=C(C)CC[C@H](C(C)C)[C@]2([H])[C@H]1O	(1R,8R,8aS)-8-isopropyl-5-methyl-2-methylene-1,2,3,4,6,7,8,8a-octahydronaphthalen-1-ol	1(10),4(15)-Cadinadien-5-ol; (5ß,6ß,7a)-form	Tricyclic sesquiterpene alcohol	220.183	O. odorifera	DNP
460	C15H24O	CC(C)[C@H]1[C@@H]2CC(=C)[C@H]3CC[C@@](C)(O)[C@H]3[C@H]12	(1S,1aS,3aS,6R,6aS,6bS)-6-methyl-3-methylidene-1-propan-2-yl-1,1a,2,3a,4,5,6a,6b-octahydrocyclopropa[g]inden-6-ol	Oreodaphnenol	Tricyclic sesquiterpene alcohol	220.183	O. porosa	DNP
461	C15H28O2	CC(C)=CCCC(C)(O)CCCC(C)(O)C=C	3,7,11-trimethyldodeca-1,10-diene-3,7-diol	1,10-Farnesadiene-3,7-diol	Sesquiterpenoid	240.209	O. caparrapi	DNP
462	C15H30O3	CC(C)(O)CCCC(C)(O)CCCC(C)(O)C=C	2,6,10-trimethyldodec-11-ene-2,6,10-triol	1-Farnesene-3,7,11-triol	Sesquiterpenoid	258.22	O. caparrapi	DNP
463	C15H26	C/C=C(C)/C=C/C[C@H](CC/C=C(C)/C)C	(S,2E,4E)-3,7,11-trimethyldodeca-2,4,10-triene	beta-Farnesene	Sesquiterpenes	206.203	O. caparrapi	DNP
464	C30H50	CC(C)=CCC\C(C)=C\CC\C(C)=C\CC\C=C(C)\CC\C=C(C)\CCC=C(C)C	(6E,10E,14E,18E)-2,6,10,15,19,23-hexamethyltetracosa-2,6,10,14,18,22-hexaene	squalene	Triterpene	410.391	O. aciphylla	Conceição2017( https://doi.org/10.1016/j.ttbdis.2016.11.013)
465	C15H22	CC(C)C1CCC(C)c2ccc(C)cc12	(1S,4S)-4-isopropyl-1,6-dimethyl-1,2,3,4-tetrahydronaphthalene	cis-calamenene	Sesquiterpenes	202.172	O. quixos	https://www.essencejournal.com/pdf/2018/vol6issue1/PartA/5-4-5A-865.pdf
466	C15H26O3	[H][C@@]12[C@](C(C)C)(O)CC[C@](C)(O)[C@@]1([H])CC[C@@]2([H])C(C)=O	1-((1R,3aS,4S,7S,7aR)-4,7-dihydroxy-7-isopropyl-4-methyloctahydro-1H-inden-1-yl)ethanone	Oplopanone	Sesquiterpenoid	254.188	O. porosa	https://doi.org/10.1016/S0031-9422(00)94800-3
467	C15H24O	C[C@@]1(CC[C@@]2([H])[C@]1([H])[C@@]3([H])[C@@](C3(C)C)([H])CCC2=C)O	(1aR,4aS,7S,7aR,7bR)-1,1,7-trimethyl-4-methylenedecahydro-1H-cyclopropa[e]azulen-7-ol	(rel)-4β,5β,7β-eremophil-9α,10α-epoxy-12-oic acid	Sesquiterpenoid	220.183	O. lancifolia	Maria José de Camargo, 2013 https://doi.org/10.1590/S0100-40422013000700015
468	C15H22O2	C[C@@H]1[C@@]2(C)C[C@H]([C@@H](C)C(O3)=O)[C@H]3C=C2CCC1	(3R,3aR,4aR,5S,9aS)-3,4a,5-trimethyl-3a,4,4a,5,6,7,8,9a-octahydronaphtho[2,3-b]furan-2(3H)-one	((rel)-4β,5β,7β-eremophil-9-en-12,8β-olide	Sesquiterpenoid	234.162	O. lancifolia, O. corymbosa	Maria José de Camargo, 2013; chavesgottlieb1994
469	C15H22O2	C=C(CC1)C=CC1[C@H](C)CC/C=C(C)/C(O)=O	(6R,E)-2-methyl-6-(4-methylenecyclohex-2-en-1-yl)hept-2-enoic acid	(+)-β-Sesquiphellandrene-12-oic acid	Sesquiterpenoid	234.162	O. minarum	Nogueira 2021
470	C15H22O2	CC1=CC[C@H](CC1)C(=C)CC\C=C(/C)C(O)=O	(S,E)-2-methyl-6-(4-methylcyclohex-3-en-1-yl)hepta-2,6-dienoic acid	lanceolic acid	Sesquiterpenoid	234.162	O. minarum	Nogueira 2021
471	C15H20O3	C\C(=C/CCC(=C)[C@@H]1CC=C(C)C(=O)C1)C(O)=O	(R,E)-2-methyl-6-(4-methyl-5-oxocyclohex-3-en-1-yl)hepta-2,6-dienoic acid	4-oxo-lanceolic acid.	Sesquiterpenoid	248.141	O. minarum	Nogueira 2021
472	C14H20O3	C[C@H](CC\C=C(/C)C(O)=O)[C@H]1CCC(=O)C=C1	(R,E)-2-methyl-6-((R)-4-oxocyclohex-2-en-1-yl)hept-2-enoic acid	(+)-2-Methyl-6[4-oxo-2-cyclohexen-1-yl]-2-(E)-heptenoic acid	Sesquiterpenoid	236.141	O. minarum	Nogueira2021
473	C15H20O2	C[C@H](CC\C=C(/C)C(O)=O)c1ccc(C)cc1	(R,E)-2-methyl-6-(p-tolyl)hept-2-enoic acid	(–)-curcumen-12-oic acid	Sesquiterpenoid	232.146	O. minarum	Nogueira 2021
474	C11H16O3	O=C1O[C@]2(C)C[C@@H](O)CC(C)(C)C2=C1	(6S,7aR)-6-hydroxy-4,4,7a-trimethyl-5,6,7,7a-tetrahydrobenzofuran-2(4H)-one	loliolide	Sesquiterpenoid	196.11	O. minarum	Nogueira 2021
475	C15H22O2	C=CC(CC/C=C(C)/CC/C=C(C)/C(O)=O)=C	(2E,6E)-2,6-dimethyl-10-methylenedodeca-2,6,11-trienoic acid	(2E,6E)-2,6-dimethyl-10-methylene-dodecatrienoic acid	Sesquiterpenoid	234.162	O. minarum	Nogueira2021
476	C30H50O	C[C@@H]1CC[C@]2(C)CC[C@]3(C)C(=CC[C@@H]4[C@@]5(C)CC[C@H](O)C(C)(C)[C@@H]5CC[C@@]34C)[C@@H]2[C@H]1C	(3S,4aR,6aR,6bS,8aR,11R,12S,12aR,14aR,14bR)-4,4,6a,6b,8a,11,12,14b-octamethyl-1,2,3,4,4a,5,6,6a,6b,7,8,8a,9,10,11,12,12a,14,14a,14b-icosahydropicen-3-ol	Alpha-Amyrin	Triterpenoid	426.386	O. suaveolens	NPASS
477	C30H50O	CC1(C)CC[C@]2(C)CC[C@]3(C)C(=CC[C@@H]4[C@@]5(C)CC[C@H](O)C(C)(C)[C@@H]5CC[C@@]34C)[C@@H]2C1	(3S,4aR,6aR,6bS,8aR,12aR,14aR,14bR)-4,4,6a,6b,8a,11,11,14b-octamethyl-1,2,3,4,4a,5,6,6a,6b,7,8,8a,9,10,11,12,12a,14,14a,14b-icosahydropicen-3-ol	Beta-Amyrin	Triterpenoid	426.386	O. suaveolens	NPASS
478	C15H22O	CC([C@@H]1CC[C@H](c2c1cc(C)c(O)c2)C)C	(5S,8R)-5-isopropyl-3,8-dimethyl-5,6,7,8-tetrahydronaphthalen-2-ol	Rel-(1R,4S)-7-hydroxycalamenene	Sesquiterpenoid	218.167	O. elegans	nubbe
479	C15H26O	CC(=C)[C@@H]1CC[C@@]2(C)CCC[C@@](C)(O)C2C1	(1R,4aR,7R)-1,4a-dimethyl-7-(prop-1-en-2-yl)-decahydronaphthalen-1-ol	11-Eudesmen-4α-ol	Sesquiterpenoid	222.198	O. pulchella	nubbe
480	C15H16O2	CC1=C2C(=O)c3c(C)coc3CC2(C)C=CC1	3,5,8a-trimethyl-8a,9-dihydronaphtho[2,3-b]furan-4(6H)-one	1,4-Furanoeudesmadien-6-one	Sesquiterpenoid	228.115	O. pulchella	nubbe
481	C16H20O	CC1=C2C(=C)c3c(C)coc3CC2(C)CCC1	3,5,8a-trimethyl-4-methylene-4,6,7,8,8a,9-hexahydronaphtho[2,3-b]furan	1,4-furanoeudesmadieone	Sesquiterpenoid	228.151	O. pulchella	?
482	C15H18O2	O=C1C2=C(C)CCC[C@]2(C)CC3=C1C(C)=CO3	(R)-3,5,8a-trimethyl-7,8,8a,9-tetrahydronaphtho[2,3-b]furan-4(6H)-one	4-Furanoeudesmen-6-one	Sesquiterpenoid	230.131	O. pulchella	nubbe
483	C30H52O3	O[C@@H]1[C@]([C@@H](C(C)(O)C)CC2)([H])[C@@]2(C)[C@@]3([H])CC[C@]4([H])[C@@]5(C)CCCC(C)(C)[C@]5([H])[C@@H](O)C[C@@]4(C)[C@]3(C)C1	1H-Cyclopenta[a]chrysene-4,7-diol, eicosahydro-3-(1-hydroxy-1-methylethyl)-5a,5b,8,8,11a,13b-hexamethyl-, (3S,3aS,4S,5aR,5bR,7S,7aS,11aR,11bR,13aR,13bR)	Leucotylin	Triterpenoid	460.392	O. leucoxylon	?
484	C16H28O	C[C@@H]\1C/C(=C/CC(C)(C)CC(O)CC(=C1)/C)C	(3E,5R,7E)-3,5,7,10,10-pentamethylcycloundeca-3,7-dienol	rel- (8R)-Humulan-1,4-dien-8-ol	Sesquiterpenoid	236.214	O. catharinensis	Salleh & Ahmad, 2017
485	C15H24O	OC1C(C)C=C2[C@H](C(C)C)CC[C@@H](C)C2=C1	(5S,8R)-5-isopropyl-3,8-dimethyl-2,3,5,6,7,8-hexahydronaphthalen-2-ol	rel- (1R, 4S)-7-hydroxycalamenene	Sesquiterpenoid	220.183	O.elegans	Salleh & Ahmad, 2017
486	C40H60O4	C[C@@H]1CC[C@@H](C(O)=O)[C@@]2(C)C1CCC(=C)C2C[C@H]3C(CCC=C3C)\C(C)=C/C[C@@H]4C(=C)CCC5[C@@]4(C)CCC[C@]5(C)C(O)=O	(1S,4aS,5R)-5-[(Z)-3-[(2S)-2-[[(5R,8R,8aS)-8-carboxy-5,8a-dimethyl-2-methylidene-1,3,4,4a,5,6,7,8-octahydronaphthalen-1-yl]methyl]-3-methylcyclohex-3-en-1-yl]but-2-enyl]-1,4a-dimethyl-6-methylidene-3,4,5,7,8,8a-hexahydro-2H-naphthalene-1-carboxylic acid	x	bis(labdane)-type diterpenoids	604.449	?	?
487	C15H24O	C[C@@]1(CC[C@@]2([H])[C@]1([H])[C@@]3([H])[C@@](C3(C)C)([H])CCC2=C)O	(1aR,4aS,7S,7aR,7bR)-1,1,7-trimethyl-4-methylenedecahydro-1H-cyclopropa[e]azulen-7-ol	Spathulenol	Tricyclic sesquiterpene alcohol	220.183	O. lancifolia, O. odorifera, O. porosa, O. glomerata, O. gomezii,O. morae, O. floribunda, O. holdridgeana, O. veraguensis, O. whitei, O. ‘‘los llanos’’, O. ‘‘small leaf’’, O. quixos, O. tonduzii, O. brenesii, O. bracteosa, O. caudata, O. bicolor, O. limae, O. duckei, O. diospyrifolia, O. cath, O. lancifolia, O. austinii, O. nutans, O. dispersa, O. odorifera, O. leucoxylon, O.minor, O. ceanothifol…	Salleh & Ahmad, 2017, dnp, Brustulim, 2020; Moraes, 2017; Chaverri, 2011; Chaverri, 2011; Takaku, 2007; Takaku, 2007; Takaku, 2007; Setzer, 2006; Takaku, 2007; Takaku, 2007; Pino, 2018; Bansal,2007; Chaverri, 2005; Coutinho, 2007; Gil,2016; Damasceno,2017; Moraes, 2017; Moraes, 2017; Fabri,2019; Amaral, 2017; Silva, 2018; Chaverri, 2007; Betim, 2019; Alcoba, 2017; Alcoba, 2017; Yamaguchi, 2020; Y…
488	C15H22O2	C[C@H]1CCCC2=C[C@@]3([H])OC(C([C@@]3([H])C[C@]12C)C)=O	(3aR,4aR,5S,9aS)-3,4a,5-trimethyl-3,3a,4,4a,5,6,7,8-octahydronaphtho[2,3-b]furan-2(9aH)-one	(rel)-4β,5β,7β-Eremophil-9-en-12,8β-olide	Sesquiterpenoid	234.162	O. lancifolia	sci finder
489	C15H22O2	C[C@H]1CCCC2=C[C@]3([H])OC(C([C@@]3([H])C[C@]12C)C)=O	(3aR,4aR,5S,9aR)-3,4a,5-trimethyl-3,3a,4,4a,5,6,7,8-octahydronaphtho[2,3-b]furan-2(9aH)-one	(rel)-4β,5β,7β-Eremophil-9-en-12,8α-olide	Sesquiterpenoid	234.162	O. lancifolia	sci finder
490	C15H24O2	O=C(O)[C@H](C)[C@H]1C[C@]2(C)[C@@H](C)CCC=C2CC1	(R)-2-((2R,8S,8aR)-8,8a-dimethyl-1,2,3,4,6,7,8,8a-octahydronaphthalen-2-yl)propanoic acid	(rel)-4β,5β,7β-Eremophil-1(10)-en-12-oic acid	Sesquiterpenoid	236.178	O. lancifolia	sci finder
491	C15H22O3	C[C@@]1([C@@H](C)C2)C(C=C[C@@H]([C@@H](C)C(O)=O)C1)CC2=O	(2R)-2-((2S,8S,8aR)-8,8a-dimethyl-6-oxo-1,2,4a,5,6,7,8,8a-octahydronaphthalen-2-yl)propanoic acid	(rel)-4β,5β,7β-Eremophil-1(10)-en-2-oxo-12-oic acid	Sesquiterpenoid	250.157	O. lancifolia	sci finder

[truncated: 6 more sheets: Table S6.1, Table S7, S8_metabolites, S9_species, Table S1.1_Katchborian et al 20, Table S1.2_Katchborian et al 20]
